# Supplementary material for: 2-[5-(1,3-Benzodioxol-5-yl)-3-ferrocenyl-4,5-dihydro-1H-pyrazol-1-yl]-4-phenyl-1,3-thia­zole
Source: Acta Crystallogr Sect E Struct Rep Online. 2010 Sep 18;66(Pt 10):m1275. doi: 10.1107/S160053681003638X (PMC2983240; doi:10.1107/S160053681003638X)
Supplement: Supplementary file 1 [file e-66-m1275-sup1.cif]

##############################################################################
###                                                                        ###
###        Electronic paper (Acta Crystallographica Section E)             ###
###                                                                        ###
##############################################################################
#                                                                            #
# This CIF contains the data in a paper accepted for publication in Acta     #
# Crystallographica Section E. It conforms to the requirements of Notes      #
# for Authors for Section E, and has been peer reviewed under the auspices   #
# of the IUCr Commission on Journals.                                        #
#                                                                            #
# Full details of the Crystallographic Information File format               #
# are given in the paper "The Crystallographic Information File (CIF):       #
# a New Standard Archive File for Crystallography" by S. R. Hall, F. H.      #
# Allen and I. D. Brown [Acta Cryst. (1991), A47, 655-685].                  #
#                                                                            #
# The current version of the core CIF dictionary is obtainable from          #
# ftp://ftp.iucr.org/pub/cif_core.dic. The current version number is 2.4.    #
#                                                                            #
# Software is freely available for graphical display of the structure(s) in  #
# this CIF.  For information consult the CIF home page http://www.iucr.org/  #
# cif/home.html                                                              #
#                                                                            #
# This file may be used for bona fide research purposes within the           #
# scientific community so long as proper attribution is given to the journal # 
# article from which it was obtained.                                        #
#                                                                            #
##############################################################################
                                             
data_I
_audit_creation_method     SHELXL-97
_chemical_name_systematic
;
2-[5-(1,3-Benzodioxol-5-yl)-3-ferrocenyl-4,5-dihydro-1<i>H</i>-
pyrazol-1-yl]-4-phenyl-1,3-thiazole
;
_chemical_name_common     ?
_chemical_formula_moiety     'C29 H23 Fe N3 O2 S'
_chemical_formula_sum     'C29 H23 Fe N3 O2 S'
_chemical_formula_iupac     '[Fe (C5 H5) (C24 H18 N3 O2 S)]'
_chemical_formula_weight     533.41
_chemical_melting_point     ?
_symmetry_cell_setting     triclinic
_symmetry_space_group_name_H-M     'P -1'
_symmetry_space_group_name_Hall     '-P 1'
loop_
    _symmetry_equiv_pos_as_xyz
    'x, y, z'
    '-x, -y, -z'
_cell_length_a     10.228(5)
_cell_length_b     11.018(5)
_cell_length_c     12.604(6)
_cell_angle_alpha     107.776(8)
_cell_angle_beta     100.416(8)
_cell_angle_gamma     112.767(7)
_cell_volume     1172.7(10)
_cell_formula_units_Z     2
_cell_measurement_reflns_used     1390
_cell_measurement_theta_min     1.80
_cell_measurement_theta_max     26.44
_cell_measurement_temperature     293(2)
_exptl_crystal_description     block
_exptl_crystal_colour     yellow
_exptl_crystal_size_max     0.15
_exptl_crystal_size_mid     0.10
_exptl_crystal_size_min     0.10
_exptl_crystal_density_diffrn     1.511
_exptl_crystal_density_meas     ?
_exptl_crystal_density_method     'not measured'
_exptl_crystal_F_000     552
_exptl_absorpt_coefficient_mu     0.766
_exptl_absorpt_correction_type     multi-scan
_exptl_absorpt_process_details     '(SADABS; Sheldrick, 1996)'
_exptl_absorpt_correction_T_min     0.894
_exptl_absorpt_correction_T_max     0.927
_exptl_special_details
;
;
_diffrn_ambient_temperature     293(2)
_diffrn_radiation_type     MoK\a
_diffrn_radiation_wavelength     0.71073
_diffrn_radiation_source     'fine-focus sealed tube'
_diffrn_radiation_monochromator     graphite
_diffrn_measurement_device_type     'Bruker SMART area-detector'
_diffrn_measurement_method     'phi and omega scans'
_diffrn_detector_area_resol_mean     ?
_diffrn_reflns_number     6579
_diffrn_reflns_av_R_equivalents     0.0244
_diffrn_reflns_av_sigmaI/netI     0.0611
_diffrn_reflns_theta_min     1.80
_diffrn_reflns_theta_max     26.44
_diffrn_reflns_theta_full     26.44
_diffrn_measured_fraction_theta_max     0.977
_diffrn_measured_fraction_theta_full     0.977
_diffrn_reflns_limit_h_min     -12
_diffrn_reflns_limit_h_max     7
_diffrn_reflns_limit_k_min     -13
_diffrn_reflns_limit_k_max     13
_diffrn_reflns_limit_l_min     -13
_diffrn_reflns_limit_l_max     15
_diffrn_standards_number     ?
_diffrn_standards_interval_count     ?
_diffrn_standards_interval_time     ?
_diffrn_standards_decay_%     ?
_refine_special_details
;
Refinement of <i>F</i>^2^ against ALL reflections. The weighted <i>R</i>-factor
<i>wR</i> and goodness of fit <i>S</i> are based on <i>F</i>^2^, conventional
<i>R</i>-factors <i>R</i> are based on <i>F</i>, with <i>F</i> set to zero for
negative <i>F</i>^2^. The threshold expression of <i>F</i>^2^ >
\s(<i>F</i>^2^) is used only for calculating <i>R</i>-factors(gt) <i>etc</i>.
and is not relevant to the choice of reflections for refinement.
<i>R</i>-factors based on <i>F</i>^2^ are statistically about twice as large
as those based on <i>F</i>, and <i>R</i>- factors based on ALL data will be
even larger.
;
_reflns_number_total     4716
_reflns_number_gt     3140
_reflns_threshold_expression     I>2\s(I)
_refine_ls_structure_factor_coef     Fsqd
_refine_ls_matrix_type     full
_refine_ls_R_factor_all     0.0838
_refine_ls_R_factor_gt     0.0500
_refine_ls_wR_factor_gt     0.1061
_refine_ls_wR_factor_ref     0.1238
_refine_ls_goodness_of_fit_ref     1.020
_refine_ls_restrained_S_all     1.020
_refine_ls_number_reflns     4716
_refine_ls_number_parameters     325
_refine_ls_number_restraints     0
_refine_ls_hydrogen_treatment     constr
_refine_ls_weighting_scheme     calc
_refine_ls_weighting_details
         'calc w=1/[\s^2^(Fo^2^)+(0.0498P)^2^+0.2299P] where P=(Fo^2^+2Fc^2^)/3'
_atom_sites_solution_hydrogens     geom
_atom_sites_solution_primary     direct
_atom_sites_solution_secondary     difmap
_refine_ls_shift/su_max     0.000
_refine_ls_shift/su_mean     0.000
_refine_diff_density_max     0.298
_refine_diff_density_min     -0.296
_refine_ls_extinction_method     none
_refine_ls_extinction_coef     ?
loop_
    _atom_type_symbol
    _atom_type_description
    _atom_type_scat_dispersion_real
    _atom_type_scat_dispersion_imag
    _atom_type_scat_source
    'C' 'C' 0.0033 0.0016
                         'International Tables Vol C Tables 4.2.6.8 and 6.1.1.4'
    'Fe' 'Fe' 0.3463 0.8444
                         'International Tables Vol C Tables 4.2.6.8 and 6.1.1.4'
    'N' 'N' 0.0061 0.0033
                         'International Tables Vol C Tables 4.2.6.8 and 6.1.1.4'
    'O' 'O' 0.0106 0.0060
                         'International Tables Vol C Tables 4.2.6.8 and 6.1.1.4'
    'S' 'S' 0.1246 0.1234
                         'International Tables Vol C Tables 4.2.6.8 and 6.1.1.4'
    'H' 'H' 0.0000 0.0000
                         'International Tables Vol C Tables 4.2.6.8 and 6.1.1.4'
_computing_data_collection     'SMART (Bruker, 2004)'
_computing_cell_refinement     'SAINT (Bruker, 2004)'
_computing_data_reduction     'SAINT (Bruker, 2004)'
_computing_structure_solution     'SHELXTL (Sheldrick, 2008)'
_computing_structure_refinement     'SHELXTL (Sheldrick, 2008)'
_computing_molecular_graphics     'SHELXTL (Sheldrick, 2008)'
_computing_publication_material     'SHELXTL (Sheldrick, 2008)'
loop_
    _atom_site_type_symbol
    _atom_site_label
    _atom_site_fract_x
    _atom_site_fract_y
    _atom_site_fract_z
    _atom_site_U_iso_or_equiv
    _atom_site_adp_type
    _atom_site_calc_flag
    _atom_site_refinement_flags
    _atom_site_occupancy
    _atom_site_disorder_assembly
    _atom_site_disorder_group
    S S2 0.23898(10) 0.03306(12) 0.18898(8) 0.0590(3) Uani d . 1 . .
    Fe Fe 0.13832(5) 0.39165(5) 0.68154(4) 0.04547(17) Uani d . 1 . .
    O O1 0.9205(3) 0.6859(3) 0.8659(3) 0.0783(9) Uani d . 1 . .
    O O2 0.8642(3) 0.4884(3) 0.9074(2) 0.0666(7) Uani d . 1 . .
    N N2 0.3592(3) 0.1534(3) 0.4240(2) 0.0505(7) Uani d . 1 . .
    N N3 0.2328(3) 0.1739(3) 0.4215(2) 0.0439(7) Uani d . 1 . .
    N N7 0.4875(3) 0.0646(3) 0.3137(2) 0.0418(6) Uani d . 1 . .
    C C1 0.7361(4) 0.0552(3) 0.2317(3) 0.0442(8) Uani d . 1 . .
    H H1 0.7617 0.1343 0.3008 0.053 Uiso calc R 1 . .
    C C2 0.8476(4) 0.0314(4) 0.1989(3) 0.0528(9) Uani d . 1 . .
    H H2 0.9483 0.0949 0.2451 0.063 Uiso calc R 1 . .
    C C3 0.8108(4) -0.0857(4) 0.0984(3) 0.0586(10) Uani d . 1 . .
    H H3 0.8865 -0.1015 0.0758 0.070 Uiso calc R 1 . .
    C C4 0.6632(4) -0.1795(4) 0.0311(3) 0.0644(11) Uani d . 1 . .
    H H4 0.6382 -0.2595 -0.0371 0.077 Uiso calc R 1 . .
    C C5 0.5519(4) -0.1557(4) 0.0642(3) 0.0546(9) Uani d . 1 . .
    H H5 0.4514 -0.2211 0.0189 0.065 Uiso calc R 1 . .
    C C6 0.5863(3) -0.0368(3) 0.1635(3) 0.0387(7) Uani d . 1 . .
    C C7 0.4688(3) -0.0038(3) 0.1954(3) 0.0404(8) Uani d . 1 . .
    C C8 0.3423(4) -0.0305(4) 0.1179(3) 0.0526(9) Uani d . 1 . .
    H H8 0.3140 -0.0774 0.0361 0.063 Uiso calc R 1 . .
    C C9 0.3752(4) 0.0896(3) 0.3212(3) 0.0423(8) Uani d . 1 . .
    C C10 0.2057(3) 0.1734(3) 0.5167(3) 0.0368(7) Uani d . 1 . .
    C C11 0.3027(4) 0.1360(3) 0.5895(3) 0.0442(8) Uani d . 1 . .
    H H11A 0.2493 0.0363 0.5788 0.053 Uiso calc R 1 . .
    H H11B 0.3392 0.1992 0.6729 0.053 Uiso calc R 1 . .
    C C12 0.4307(4) 0.1597(4) 0.5398(3) 0.0429(8) Uani d . 1 . .
    H H12 0.4559 0.0805 0.5287 0.051 Uiso calc R 1 . .
    C C13 0.5684(4) 0.3028(4) 0.6171(3) 0.0425(8) Uani d . 1 . .
    C C14 0.6077(4) 0.4218(4) 0.5902(3) 0.0534(10) Uani d . 1 . .
    H H14 0.5540 0.4115 0.5173 0.064 Uiso calc R 1 . .
    C C15 0.7264(4) 0.5575(4) 0.6701(4) 0.0624(11) Uani d . 1 . .
    H H15 0.7526 0.6377 0.6521 0.075 Uiso calc R 1 . .
    C C16 0.8005(4) 0.5666(4) 0.7735(4) 0.0558(10) Uani d . 1 . .
    C C17 0.7652(4) 0.4490(4) 0.8002(3) 0.0476(8) Uani d . 1 . .
    C C18 0.6510(4) 0.3179(4) 0.7253(3) 0.0456(8) Uani d . 1 . .
    H H18 0.6278 0.2392 0.7452 0.055 Uiso calc R 1 . .
    C C19 0.9424(5) 0.6410(4) 0.9566(4) 0.0806(13) Uani d . 1 . .
    H H19A 0.9047 0.6804 1.0165 0.097 Uiso calc R 1 . .
    H H19B 1.0491 0.6753 0.9936 0.097 Uiso calc R 1 . .
    C C20 0.0906(3) 0.2054(3) 0.5491(3) 0.0410(8) Uani d . 1 . .
    C C21 0.0226(4) 0.2786(4) 0.5058(3) 0.0522(9) Uani d . 1 . .
    H H21 0.0404 0.3125 0.4438 0.063 Uiso calc R 1 . .
    C C22 -0.0765(4) 0.2935(4) 0.5680(3) 0.0586(10) Uani d . 1 . .
    H H22 -0.1389 0.3405 0.5573 0.070 Uiso calc R 1 . .
    C C23 -0.0683(4) 0.2303(4) 0.6488(3) 0.0560(10) Uani d . 1 . .
    H H23 -0.1236 0.2266 0.7046 0.067 Uiso calc R 1 . .
    C C24 0.0342(4) 0.1770(3) 0.6385(3) 0.0488(9) Uani d . 1 . .
    H H24 0.0622 0.1282 0.6847 0.059 Uiso calc R 1 . .
    C C25 0.2947(5) 0.5917(4) 0.7109(4) 0.0785(13) Uani d . 1 . .
    H H25 0.3093 0.6292 0.6504 0.094 Uiso calc R 1 . .
    C C26 0.3654(4) 0.5192(4) 0.7469(5) 0.0796(14) Uani d . 1 . .
    H H26 0.4390 0.4969 0.7168 0.096 Uiso calc R 1 . .
    C C27 0.3135(5) 0.4839(4) 0.8335(4) 0.0777(13) Uani d . 1 . .
    H H27 0.3447 0.4328 0.8756 0.093 Uiso calc R 1 . .
    C C28 0.2109(5) 0.5350(4) 0.8506(4) 0.0749(13) Uani d . 1 . .
    H H28 0.1571 0.5258 0.9070 0.090 Uiso calc R 1 . .
    C C29 0.1981(5) 0.6019(4) 0.7753(4) 0.0716(12) Uani d . 1 . .
    H H29 0.1345 0.6486 0.7689 0.086 Uiso calc R 1 . .
loop_
    _atom_site_aniso_label
    _atom_site_aniso_U_11
    _atom_site_aniso_U_22
    _atom_site_aniso_U_33
    _atom_site_aniso_U_12
    _atom_site_aniso_U_13
    _atom_site_aniso_U_23
    S2 0.0488(5) 0.0842(7) 0.0444(6) 0.0376(5) 0.0140(4) 0.0201(5)
    Fe 0.0459(3) 0.0395(3) 0.0444(3) 0.0177(2) 0.0175(2) 0.0112(2)
    O1 0.0593(17) 0.0509(17) 0.104(2) 0.0132(14) 0.0179(17) 0.0294(18)
    O2 0.0615(16) 0.0570(17) 0.0603(18) 0.0191(13) 0.0054(14) 0.0186(14)
    N2 0.0580(18) 0.072(2) 0.0386(17) 0.0456(17) 0.0207(14) 0.0223(15)
    N3 0.0479(16) 0.0520(17) 0.0459(17) 0.0342(14) 0.0190(14) 0.0220(14)
    N7 0.0450(16) 0.0454(16) 0.0366(16) 0.0231(13) 0.0151(13) 0.0158(13)
    C1 0.049(2) 0.0398(19) 0.0386(19) 0.0215(16) 0.0115(16) 0.0105(15)
    C2 0.046(2) 0.053(2) 0.058(2) 0.0236(18) 0.0164(18) 0.0213(19)
    C3 0.058(2) 0.066(3) 0.063(3) 0.041(2) 0.026(2) 0.022(2)
    C4 0.061(2) 0.061(3) 0.054(2) 0.034(2) 0.015(2) -0.001(2)
    C5 0.043(2) 0.051(2) 0.047(2) 0.0168(17) 0.0095(17) 0.0027(18)
    C6 0.0452(19) 0.0363(17) 0.0375(18) 0.0200(15) 0.0158(15) 0.0170(15)
    C7 0.0408(19) 0.0402(18) 0.0401(19) 0.0170(15) 0.0160(15) 0.0181(15)
    C8 0.048(2) 0.071(3) 0.035(2) 0.0311(19) 0.0116(16) 0.0149(18)
    C9 0.0450(19) 0.047(2) 0.042(2) 0.0249(16) 0.0191(16) 0.0202(16)
    C10 0.0369(17) 0.0317(17) 0.0383(19) 0.0159(14) 0.0104(14) 0.0119(14)
    C11 0.049(2) 0.0405(19) 0.045(2) 0.0224(16) 0.0168(16) 0.0182(16)
    C12 0.054(2) 0.052(2) 0.0398(19) 0.0374(18) 0.0197(16) 0.0224(16)
    C13 0.0432(19) 0.053(2) 0.051(2) 0.0326(17) 0.0251(17) 0.0278(18)
    C14 0.054(2) 0.071(3) 0.068(3) 0.041(2) 0.032(2) 0.048(2)
    C15 0.059(2) 0.056(3) 0.096(3) 0.031(2) 0.038(2) 0.051(3)
    C16 0.045(2) 0.050(2) 0.081(3) 0.0234(18) 0.029(2) 0.031(2)
    C17 0.046(2) 0.053(2) 0.051(2) 0.0275(18) 0.0185(17) 0.0241(19)
    C18 0.049(2) 0.046(2) 0.054(2) 0.0258(17) 0.0237(18) 0.0279(18)
    C19 0.074(3) 0.054(3) 0.084(3) 0.024(2) 0.013(3) 0.009(3)
    C20 0.0368(18) 0.0401(18) 0.0383(19) 0.0177(15) 0.0099(15) 0.0089(15)
    C21 0.049(2) 0.057(2) 0.046(2) 0.0284(18) 0.0134(17) 0.0135(18)
    C22 0.046(2) 0.066(3) 0.059(2) 0.0348(19) 0.0120(19) 0.012(2)
    C23 0.042(2) 0.057(2) 0.059(2) 0.0179(18) 0.0243(18) 0.015(2)
    C24 0.045(2) 0.0404(19) 0.054(2) 0.0158(16) 0.0194(17) 0.0161(17)
    C25 0.087(3) 0.049(2) 0.079(3) 0.011(2) 0.045(3) 0.018(2)
    C26 0.046(2) 0.051(3) 0.097(4) 0.010(2) 0.020(2) -0.005(2)
    C27 0.076(3) 0.055(3) 0.060(3) 0.019(2) -0.007(2) 0.005(2)
    C28 0.087(3) 0.057(3) 0.055(3) 0.020(2) 0.028(2) 0.007(2)
    C29 0.082(3) 0.042(2) 0.084(3) 0.025(2) 0.040(3) 0.014(2)
_geom_special_details
;
All e.s.d.'s (except the e.s.d. in the dihedral angle between two l.s. planes)
are estimated using the full covariance matrix. The cell e.s.d.'s are taken
into account individually in the estimation of e.s.d.'s in distances, angles
and torsion angles; correlations between e.s.d.'s in cell parameters are only
used when they are defined by crystal symmetry. An approximate (isotropic)
treatment of cell e.s.d.'s is used for estimating e.s.d.'s involving l.s.
planes.
;
loop_
    _geom_bond_atom_site_label_1
    _geom_bond_atom_site_label_2
    _geom_bond_site_symmetry_2
    _geom_bond_distance
    _geom_bond_publ_flag
    S2 C8 . 1.714(3) ?
    S2 C9 . 1.721(3) ?
    Fe C28 . 2.013(4) ?
    Fe C27 . 2.018(4) ?
    Fe C20 . 2.019(3) ?
    Fe C24 . 2.020(3) ?
    Fe C21 . 2.021(4) ?
    Fe C29 . 2.027(4) ?
    Fe C25 . 2.028(4) ?
    Fe C26 . 2.031(4) ?
    Fe C22 . 2.031(4) ?
    Fe C23 . 2.031(4) ?
    O1 C16 . 1.376(5) ?
    O1 C19 . 1.392(5) ?
    O2 C17 . 1.359(4) ?
    O2 C19 . 1.413(5) ?
    N2 C9 . 1.345(4) ?
    N2 N3 . 1.393(3) ?
    N2 C12 . 1.478(4) ?
    N3 C10 . 1.281(4) ?
    N7 C9 . 1.294(4) ?
    N7 C7 . 1.388(4) ?
    C1 C2 . 1.369(4) ?
    C1 C6 . 1.380(4) ?
    C1 H1 . 0.9300 ?
    C2 C3 . 1.366(5) ?
    C2 H2 . 0.9300 ?
    C3 C4 . 1.365(5) ?
    C3 H3 . 0.9300 ?
    C4 C5 . 1.369(5) ?
    C4 H4 . 0.9300 ?
    C5 C6 . 1.374(4) ?
    C5 H5 . 0.9300 ?
    C6 C7 . 1.471(4) ?
    C7 C8 . 1.337(4) ?
    C8 H8 . 0.9300 ?
    C10 C20 . 1.443(4) ?
    C10 C11 . 1.488(4) ?
    C11 C12 . 1.518(4) ?
    C11 H11A . 0.9700 ?
    C11 H11B . 0.9700 ?
    C12 C13 . 1.505(5) ?
    C12 H12 . 0.9800 ?
    C13 C14 . 1.381(4) ?
    C13 C18 . 1.392(4) ?
    C14 C15 . 1.399(5) ?
    C14 H14 . 0.9300 ?
    C15 C16 . 1.337(5) ?
    C15 H15 . 0.9300 ?
    C16 C17 . 1.367(5) ?
    C17 C18 . 1.344(5) ?
    C18 H18 . 0.9300 ?
    C19 H19A . 0.9700 ?
    C19 H19B . 0.9700 ?
    C20 C21 . 1.414(5) ?
    C20 C24 . 1.418(4) ?
    C21 C22 . 1.417(5) ?
    C21 H21 . 0.9800 ?
    C22 C23 . 1.405(5) ?
    C22 H22 . 0.9800 ?
    C23 C24 . 1.393(5) ?
    C23 H23 . 0.9800 ?
    C24 H24 . 0.9800 ?
    C25 C26 . 1.385(6) ?
    C25 C29 . 1.402(5) ?
    C25 H25 . 0.9800 ?
    C26 C27 . 1.390(6) ?
    C26 H26 . 0.9800 ?
    C27 C28 . 1.389(6) ?
    C27 H27 . 0.9800 ?
    C28 C29 . 1.385(6) ?
    C28 H28 . 0.9800 ?
    C29 H29 . 0.9800 ?
loop_
    _geom_angle_atom_site_label_1
    _geom_angle_atom_site_label_2
    _geom_angle_atom_site_label_3
    _geom_angle_site_symmetry_1
    _geom_angle_site_symmetry_3
    _geom_angle
    _geom_angle_publ_flag
    C8 S2 C9 . . 88.06(16) ?
    C28 Fe C27 . . 40.31(17) ?
    C28 Fe C20 . . 156.29(17) ?
    C27 Fe C20 . . 121.27(17) ?
    C28 Fe C24 . . 120.58(17) ?
    C27 Fe C24 . . 107.07(17) ?
    C20 Fe C24 . . 41.11(13) ?
    C28 Fe C21 . . 161.29(17) ?
    C27 Fe C21 . . 157.07(18) ?
    C20 Fe C21 . . 40.97(13) ?
    C24 Fe C21 . . 69.01(15) ?
    C28 Fe C29 . . 40.11(17) ?
    C27 Fe C29 . . 67.72(19) ?
    C20 Fe C29 . . 162.05(16) ?
    C24 Fe C29 . . 155.74(16) ?
    C21 Fe C29 . . 125.12(18) ?
    C28 Fe C25 . . 67.40(18) ?
    C27 Fe C25 . . 67.3(2) ?
    C20 Fe C25 . . 125.29(16) ?
    C24 Fe C25 . . 161.49(17) ?
    C21 Fe C25 . . 108.88(18) ?
    C29 Fe C25 . . 40.46(16) ?
    C28 Fe C26 . . 67.56(18) ?
    C27 Fe C26 . . 40.16(18) ?
    C20 Fe C26 . . 108.16(15) ?
    C24 Fe C26 . . 124.54(17) ?
    C21 Fe C26 . . 122.27(18) ?
    C29 Fe C26 . . 67.75(18) ?
    C25 Fe C26 . . 39.90(18) ?
    C28 Fe C22 . . 124.29(17) ?
    C27 Fe C22 . . 160.44(19) ?
    C20 Fe C22 . . 68.64(14) ?
    C24 Fe C22 . . 68.35(15) ?
    C21 Fe C22 . . 40.95(13) ?
    C29 Fe C22 . . 108.17(17) ?
    C25 Fe C22 . . 122.91(19) ?
    C26 Fe C22 . . 157.9(2) ?
    C28 Fe C23 . . 107.49(17) ?
    C27 Fe C23 . . 123.92(19) ?
    C20 Fe C23 . . 68.31(14) ?
    C24 Fe C23 . . 40.24(13) ?
    C21 Fe C23 . . 68.53(15) ?
    C29 Fe C23 . . 121.52(16) ?
    C25 Fe C23 . . 157.59(18) ?
    C26 Fe C23 . . 160.5(2) ?
    C22 Fe C23 . . 40.48(15) ?
    C16 O1 C19 . . 104.9(3) ?
    C17 O2 C19 . . 105.1(3) ?
    C9 N2 N3 . . 119.2(3) ?
    C9 N2 C12 . . 125.6(3) ?
    N3 N2 C12 . . 111.6(2) ?
    C10 N3 N2 . . 107.5(2) ?
    C9 N7 C7 . . 109.6(3) ?
    C2 C1 C6 . . 120.9(3) ?
    C2 C1 H1 . . 119.6 ?
    C6 C1 H1 . . 119.6 ?
    C3 C2 C1 . . 119.9(3) ?
    C3 C2 H2 . . 120.1 ?
    C1 C2 H2 . . 120.1 ?
    C4 C3 C2 . . 120.1(3) ?
    C4 C3 H3 . . 120.0 ?
    C2 C3 H3 . . 120.0 ?
    C3 C4 C5 . . 119.9(3) ?
    C3 C4 H4 . . 120.1 ?
    C5 C4 H4 . . 120.1 ?
    C4 C5 C6 . . 121.0(3) ?
    C4 C5 H5 . . 119.5 ?
    C6 C5 H5 . . 119.5 ?
    C5 C6 C1 . . 118.2(3) ?
    C5 C6 C7 . . 121.7(3) ?
    C1 C6 C7 . . 120.1(3) ?
    C8 C7 N7 . . 115.0(3) ?
    C8 C7 C6 . . 125.0(3) ?
    N7 C7 C6 . . 120.0(3) ?
    C7 C8 S2 . . 111.2(3) ?
    C7 C8 H8 . . 124.4 ?
    S2 C8 H8 . . 124.4 ?
    N7 C9 N2 . . 124.1(3) ?
    N7 C9 S2 . . 116.1(2) ?
    N2 C9 S2 . . 119.8(2) ?
    N3 C10 C20 . . 122.6(3) ?
    N3 C10 C11 . . 113.8(3) ?
    C20 C10 C11 . . 123.6(3) ?
    C10 C11 C12 . . 102.0(3) ?
    C10 C11 H11A . . 111.4 ?
    C12 C11 H11A . . 111.4 ?
    C10 C11 H11B . . 111.4 ?
    C12 C11 H11B . . 111.4 ?
    H11A C11 H11B . . 109.2 ?
    N2 C12 C13 . . 112.5(3) ?
    N2 C12 C11 . . 100.6(2) ?
    C13 C12 C11 . . 112.1(3) ?
    N2 C12 H12 . . 110.4 ?
    C13 C12 H12 . . 110.4 ?
    C11 C12 H12 . . 110.4 ?
    C14 C13 C18 . . 119.1(3) ?
    C14 C13 C12 . . 123.0(3) ?
    C18 C13 C12 . . 117.6(3) ?
    C13 C14 C15 . . 121.6(3) ?
    C13 C14 H14 . . 119.2 ?
    C15 C14 H14 . . 119.2 ?
    C16 C15 C14 . . 116.9(3) ?
    C16 C15 H15 . . 121.5 ?
    C14 C15 H15 . . 121.5 ?
    C15 C16 C17 . . 122.2(4) ?
    C15 C16 O1 . . 128.3(4) ?
    C17 C16 O1 . . 109.5(4) ?
    C18 C17 O2 . . 128.8(3) ?
    C18 C17 C16 . . 122.0(4) ?
    O2 C17 C16 . . 109.2(3) ?
    C17 C18 C13 . . 118.2(3) ?
    C17 C18 H18 . . 120.9 ?
    C13 C18 H18 . . 120.9 ?
    O1 C19 O2 . . 108.4(3) ?
    O1 C19 H19A . . 110.0 ?
    O2 C19 H19A . . 110.0 ?
    O1 C19 H19B . . 110.0 ?
    O2 C19 H19B . . 110.0 ?
    H19A C19 H19B . . 108.4 ?
    C21 C20 C24 . . 107.9(3) ?
    C21 C20 C10 . . 127.3(3) ?
    C24 C20 C10 . . 124.7(3) ?
    C21 C20 Fe . . 69.59(19) ?
    C24 C20 Fe . . 69.48(18) ?
    C10 C20 Fe . . 122.9(2) ?
    C20 C21 C22 . . 107.5(3) ?
    C20 C21 Fe . . 69.4(2) ?
    C22 C21 Fe . . 69.9(2) ?
    C20 C21 H21 . . 126.2 ?
    C22 C21 H21 . . 126.2 ?
    Fe C21 H21 . . 126.2 ?
    C23 C22 C21 . . 107.9(3) ?
    C23 C22 Fe . . 69.8(2) ?
    C21 C22 Fe . . 69.2(2) ?
    C23 C22 H22 . . 126.1 ?
    C21 C22 H22 . . 126.1 ?
    Fe C22 H22 . . 126.1 ?
    C24 C23 C22 . . 108.8(3) ?
    C24 C23 Fe . . 69.4(2) ?
    C22 C23 Fe . . 69.8(2) ?
    C24 C23 H23 . . 125.6 ?
    C22 C23 H23 . . 125.6 ?
    Fe C23 H23 . . 125.6 ?
    C23 C24 C20 . . 108.0(3) ?
    C23 C24 Fe . . 70.3(2) ?
    C20 C24 Fe . . 69.41(18) ?
    C23 C24 H24 . . 126.0 ?
    C20 C24 H24 . . 126.0 ?
    Fe C24 H24 . . 126.0 ?
    C26 C25 C29 . . 108.5(4) ?
    C26 C25 Fe . . 70.1(2) ?
    C29 C25 Fe . . 69.7(2) ?
    C26 C25 H25 . . 125.8 ?
    C29 C25 H25 . . 125.8 ?
    Fe C25 H25 . . 125.8 ?
    C25 C26 C27 . . 107.8(4) ?
    C25 C26 Fe . . 70.0(2) ?
    C27 C26 Fe . . 69.4(2) ?
    C25 C26 H26 . . 126.1 ?
    C27 C26 H26 . . 126.1 ?
    Fe C26 H26 . . 126.1 ?
    C28 C27 C26 . . 108.0(4) ?
    C28 C27 Fe . . 69.6(3) ?
    C26 C27 Fe . . 70.4(3) ?
    C28 C27 H27 . . 126.0 ?
    C26 C27 H27 . . 126.0 ?
    Fe C27 H27 . . 126.0 ?
    C29 C28 C27 . . 108.7(4) ?
    C29 C28 Fe . . 70.5(2) ?
    C27 C28 Fe . . 70.1(2) ?
    C29 C28 H28 . . 125.7 ?
    C27 C28 H28 . . 125.7 ?
    Fe C28 H28 . . 125.7 ?
    C28 C29 C25 . . 107.1(4) ?
    C28 C29 Fe . . 69.4(2) ?
    C25 C29 Fe . . 69.8(2) ?
    C28 C29 H29 . . 126.5 ?
    C25 C29 H29 . . 126.5 ?
    Fe C29 H29 . . 126.5 ?
loop_
    _geom_hbond_atom_site_label_D
    _geom_hbond_atom_site_label_H
    _geom_hbond_atom_site_label_A
    _geom_hbond_site_symmetry_A
    _geom_hbond_distance_DH
    _geom_hbond_distance_HA
    _geom_hbond_distance_DA
    _geom_hbond_angle_DHA
    C15 H15 N3 2_666 0.93 2.49 3.402(6) 168
    C28 H28 O2 2_667 0.98 2.43 3.337(6) 153
    C22 H22 Cg1 1_455 0.98 2.97 3.709(5) 133
    C26 H26 Cg1 1 0.98 2.90 3.844(5) 163
    C5 H5 Cg2 1_544 0.93 2.91 3.658(5) 138
    C8 H8 Cg3 2_655 0.93 2.98 3.590(4) 125
    C11 H11A Cg4 2_556 0.97 2.85 3.670(4) 142
data_global
_journal_date_recd_electronic     2010-08-27
_journal_date_accepted     2010-09-11
_journal_name_full     'Acta Crystallographica, Section E'
_journal_year     2010
_journal_volume     66
_journal_issue     10
_journal_page_first     m1275
_journal_page_last     m1275
_journal_paper_category     QM
_journal_coeditor_code     RZ2480
_publ_contact_author_name     ?
_publ_contact_author_address     ?
_publ_contact_author_email     bxzhao@sdu.edu.cn
_publ_contact_author_fax     ?
_publ_contact_author_phone     ?
_publ_section_title
;\
2-[5-(1,3-Benzodioxol-5-yl)-3-ferrocenyl-4,5-dihydro-1<i>H</i>-pyrazol-1-yl]-4-\
phenyl-1,3-thiazole
;
loop_
    _publ_author_name
    _publ_author_footnote
    _publ_author_address
    'Liu, Wei-Yong' .
;
Institute of Organic Chemistry, School of Chemistry and Chemical Engineering,
Shandong University, Jinan 250100, People's Republic of China
;
    'Xie, Yong-Sheng' .
;
Department of Chemical and Environment Engineering,
Chongqing Three Gorges University, Chongqing 404100, People's Republic of China
;
    'Wang, Bai-Shan' .
;
Institute of Organic Chemistry, School of Chemistry and Chemical Engineering,
Shandong University, Jinan 250100, People's Republic of China
;
    'Zhao*, Bao-Xiang' .
;
Institute of Organic Chemistry, School of Chemistry and Chemical Engineering,
Shandong University, Jinan 250100, People's Republic of China
;
