# Supplementary material for: 2-[5-(1,3-Benzodioxol-5-yl)-3-ferrocenyl-4,5-dihydro-1H-pyrazol-1-yl]-4-phenyl-1,3-thia­zole
Source: Acta Crystallogr Sect E Struct Rep Online. 2010 Sep 18;66(Pt 10):m1275. doi: 10.1107/S160053681003638X (PMC2983240; doi:10.1107/S160053681003638X)
Supplement: Supplementary file 2 [file e-66-m1275-Isup2.hkl]

# 
# h,k,l, Fc-squared, Fo-squared, sigma(Fo-squared) and status flag 
# 
data_I
_shelx_title ' test in P-1' 
_shelx_refln_list_code          4 
_shelx_F_calc_maximum      192.36 
_exptl_crystal_F_000       552.00 
_reflns_d_resolution_high  0.7982 
 
loop_ 
 _symmetry_equiv_pos_as_xyz 
 'x, y, z' 
 '-x, -y, -z' 
 
_cell_length_a    10.2280 
_cell_length_b    11.0180 
_cell_length_c    12.6040 
_cell_angle_alpha 107.776 
_cell_angle_beta  100.416 
_cell_angle_gamma 112.767 
 
_shelx_F_squared_multiplier     1.000 
 
loop_ 
 _refln_index_h 
 _refln_index_k 
 _refln_index_l 
 _refln_F_squared_calc 
 _refln_F_squared_meas 
 _refln_F_squared_sigma 
 _refln_observed_status 
   1   0   0      345.81      322.27      6.62 o 
   2   0   0     3134.07     3181.81     29.13 o 
   3   0   0      596.50      586.19      9.53 o 
   4   0   0      514.25      497.66      9.71 o 
   5   0   0        5.38        2.00      2.12 o 
   6   0   0       37.18       45.65      6.44 o 
   7   0   0       10.12        5.52      4.59 o 
   8   0   0       98.05       77.14      9.87 o 
   9   0   0       27.51       30.82      8.37 o 
  10   0   0      100.85      107.54     13.62 o 
  11   0   0       26.00       31.95     16.76 o 
 -11   1   0       33.75       25.72     15.20 o 
 -10   1   0       25.68        8.57     11.89 o 
  -9   1   0      123.71      138.73     20.46 o 
  -8   1   0        0.29        8.58      5.09 o 
  -7   1   0      266.56      285.18     14.02 o 
  -6   1   0      239.13      212.79     14.81 o 
  -5   1   0       64.38       56.56      3.52 o 
  -4   1   0     2487.18     2551.95     30.14 o 
  -3   1   0     1074.11     1055.01     14.19 o 
  -2   1   0     2547.01     2720.40     40.14 o 
  -1   1   0       40.24       -2.34      2.34 o 
   0   1   0       53.00       56.89      3.90 o 
   2   1   0      162.09      148.56      5.71 o 
   3   1   0       11.64       14.75      3.32 o 
   4   1   0     1910.67     1814.46     23.32 o 
   5   1   0      118.68      132.39     10.59 o 
   6   1   0       46.70       39.89      6.87 o 
   7   1   0      232.01      231.87     13.62 o 
   8   1   0       10.22       11.54      7.99 o 
   9   1   0       15.34       13.17      7.85 o 
  10   1   0       25.85       28.45     13.64 o 
 -11   2   0       21.12       56.11     17.15 o 
 -10   2   0       29.32       24.92      7.85 o 
  -9   2   0      126.32      123.34     18.12 o 
  -8   2   0        7.09        3.32      4.82 o 
  -7   2   0      118.68      120.87     12.86 o 
  -6   2   0     1590.79     1617.59     41.31 o 
  -5   2   0     1359.03     1341.05     18.81 o 
  -4   2   0       41.84       46.02      3.24 o 
  -3   2   0     3244.24     3353.02     37.72 o 
  -2   2   0    33889.33    32517.39    424.37 o 
  -1   2   0       58.77       56.72      3.44 o 
   0   2   0     4485.51     4816.98     88.46 o 
   1   2   0     7255.41     7755.15    112.23 o 
   2   2   0       95.87       88.88      5.49 o 
   3   2   0      352.76      399.02     19.38 o 
   4   2   0      282.14      295.81     13.64 o 
   5   2   0      293.06      284.95      9.89 o 
   6   2   0      189.23      194.60     12.67 o 
   7   2   0        9.19       19.74      6.71 o 
   8   2   0      534.60      545.01     23.28 o 
   9   2   0       25.40       33.51     13.64 o 
 -12   3   0        0.51        2.34     11.30 o 
 -11   3   0       53.00       30.01     13.64 o 
 -10   3   0       30.47       38.67      8.80 o 
  -9   3   0       14.01       14.24      9.94 o 
  -8   3   0      185.65      206.89     13.44 o 
  -7   3   0       14.78       18.32      7.01 o 
  -6   3   0      583.06      578.84     11.98 o 
  -5   3   0      590.11      589.75     15.00 o 
  -4   3   0      428.43      429.45     10.48 o 
  -3   3   0        4.87       11.34      2.61 o 
  -2   3   0     2860.23     2959.18     42.48 o 
  -1   3   0     3156.61     3071.12     54.17 o 
   0   3   0        1.05       -0.87      1.78 o 
   1   3   0       77.78       70.15      4.17 o 
   2   3   0       23.18       21.42     10.56 o 
   3   3   0      999.43     1043.90     44.42 o 
   4   3   0       79.77       93.87      8.74 o 
   5   3   0        3.06        4.01      3.38 o 
   6   3   0       56.92       65.16      8.80 o 
   7   3   0       30.81       28.45     11.69 o 
   8   3   0        4.37        3.12      9.35 o 
   9   3   0       30.68       35.07     14.81 o 
 -12   4   0        1.11        1.56     11.69 o 
 -11   4   0       58.81       60.79     16.37 o 
 -10   4   0       19.22       21.02      9.94 o 
  -9   4   0        8.58        7.96      5.52 o 
  -8   4   0        1.56        6.23      6.23 o 
  -7   4   0      950.40      872.51     31.17 o 
  -6   4   0        7.76       17.15      5.85 o 
  -5   4   0      539.37      511.39     13.29 o 
  -4   4   0      365.08      355.15     11.04 o 
  -3   4   0       62.69       63.13      7.01 o 
  -2   4   0      116.35      114.18      8.96 o 
  -1   4   0     1136.05     1078.26     29.62 o 
   0   4   0      227.63      212.57      9.09 o 
   1   4   0       55.32       67.84      6.34 o 
   2   4   0       25.07       29.26      3.94 o 
   3   4   0      292.94      271.16      9.77 o 
   4   4   0      286.37      264.08     15.39 o 
   5   4   0       49.41       40.53     10.52 o 
   6   4   0      238.12      257.97     21.43 o 
   7   4   0       14.32       22.60     12.08 o 
   8   4   0        0.08       -3.51      9.74 o 
 -12   5   0        0.76        8.96      9.74 o 
 -11   5   0       57.39      100.54     19.87 o 
 -10   5   0       83.52       88.96     14.03 o 
  -9   5   0       13.06        8.96      7.40 o 
  -8   5   0      172.45      191.73     15.98 o 
  -7   5   0       49.58       82.22     11.69 o 
  -6   5   0       14.24       10.13      3.17 o 
  -5   5   0       92.04       93.42     11.50 o 
  -4   5   0      194.30      197.18     12.47 o 
  -3   5   0     3595.66     3658.77     68.97 o 
  -2   5   0     1008.37     1010.85     30.79 o 
  -1   5   0      198.61      215.50     14.42 o 
   0   5   0     1048.89     1048.79     23.42 o 
   1   5   0     1196.07     1322.65     28.10 o 
   2   5   0       37.26       37.49      6.20 o 
   3   5   0       75.99       92.76      9.37 o 
   4   5   0        1.24        0.43      3.65 o 
   5   5   0       13.21       12.47      8.57 o 
   6   5   0        0.01        3.90      8.18 o 
   7   5   0       59.90       45.98     15.20 o 
 -12   6   0       33.98       33.90     14.81 o 
 -11   6   0       31.80       41.21      9.50 o 
 -10   6   0       13.21       26.89     10.52 o 
  -9   6   0      775.84      716.24     33.12 o 
  -8   6   0      183.66      187.05     17.54 o 
  -7   6   0     1018.41     1000.39     23.31 o 
  -6   6   0      123.89      123.66      8.77 o 
  -5   6   0        1.94        5.46      4.68 o 
  -4   6   0      210.47      205.36     14.81 o 
  -3   6   0      916.01      941.09     31.56 o 
  -2   6   0      941.37      893.94     31.17 o 
  -1   6   0      113.64       80.28     10.91 o 
   0   6   0       92.35      108.33     12.86 o 
   1   6   0      649.07      640.71     20.80 o 
   2   6   0      130.58      129.93     16.17 o 
   3   6   0        1.24        4.87      5.09 o 
   4   6   0      141.23      165.40     13.09 o 
   5   6   0       20.76       24.16     10.91 o 
   6   6   0        0.52        7.79      9.35 o 
   7   6   0        1.16       -0.78      8.57 o 
 -12   7   0        0.92       17.15     13.25 o 
 -11   7   0        0.43        8.38      7.44 o 
 -10   7   0        0.89       -0.78      8.18 o 
  -9   7   0       43.97       63.91     14.03 o 
  -8   7   0      411.32      386.57     24.94 o 
  -7   7   0        0.08       -0.61      3.65 o 
  -6   7   0      261.49      280.36     13.26 o 
  -5   7   0     3137.80     3045.01     67.03 o 
  -4   7   0      264.05      258.36     17.15 o 
  -3   7   0      108.81      106.77     12.86 o 
  -2   7   0      481.63      522.57     26.11 o 
  -1   7   0      164.77      173.41     16.37 o 
   0   7   0       46.92       52.61     11.69 o 
   1   7   0        8.10        5.35      4.49 o 
   2   7   0       93.92       96.60     10.88 o 
   3   7   0       72.45       65.55     10.20 o 
   4   7   0        1.65       -3.28      6.20 o 
   5   7   0      140.36      173.80     22.60 o 
   6   7   0       48.94       63.13     16.37 o 
 -12   8   0      103.45      118.46     23.77 o 
 -11   8   0       71.37       83.00     17.15 o 
 -10   8   0      144.25      136.78     19.87 o 
  -9   8   0      200.64      277.85     24.16 o 
  -8   8   0       33.27       33.51     11.30 o 
  -7   8   0      134.16      154.36     11.42 o 
  -6   8   0      137.81      131.71     14.81 o 
  -5   8   0       82.98      113.01     14.03 o 
  -4   8   0      959.10      980.45     37.41 o 
  -3   8   0       54.44       66.25     12.08 o 
  -2   8   0      148.94      150.03     16.76 o 
  -1   8   0      529.92      499.58     28.45 o 
   0   8   0       31.84       42.87     11.30 o 
   1   8   0       40.69       58.06     13.25 o 
   2   8   0       22.83       10.70      6.71 o 
   3   8   0       49.29       77.37     11.84 o 
   4   8   0        4.37        8.57     10.13 o 
   5   8   0        7.03        8.57     10.91 o 
 -12   9   0        0.33        7.79     14.42 o 
 -11   9   0       17.48       20.26     12.47 o 
 -10   9   0      166.41      201.86     22.99 o 
  -9   9   0       63.44       91.58     17.15 o 
  -8   9   0       40.55       65.86     14.81 o 
  -7   9   0      354.10      417.04     19.48 o 
  -6   9   0      103.75       84.17     14.03 o 
  -5   9   0      126.75      151.20     17.15 o 
  -4   9   0      108.15       96.25     14.81 o 
  -3   9   0       91.75       81.83     14.81 o 
  -2   9   0      102.56       88.85     15.20 o 
  -1   9   0       52.75       58.84     13.64 o 
   0   9   0      429.44      415.41     28.45 o 
   1   9   0       12.80        2.34      8.57 o 
   2   9   0      106.51       99.37     19.48 o 
   3   9   0       67.74       76.38     17.93 o 
 -11  10   0        2.95       -4.29     11.30 o 
 -10  10   0       10.43        6.23     10.13 o 
  -9  10   0       52.03       49.88     15.59 o 
  -8  10   0        0.03       11.69     10.52 o 
  -7  10   0        6.33        5.07      8.96 o 
  -6  10   0       63.83       46.37     12.86 o 
  -5  10   0        5.02        7.01      8.57 o 
  -4  10   0      258.45      278.63     24.55 o 
  -3  10   0      271.27      312.53     25.33 o 
  -2  10   0        1.73       14.03      9.74 o 
  -1  10   0        6.87       12.47      9.74 o 
   0  10   0       51.77       44.81     14.03 o 
   1  10   0      116.27      152.37     22.60 o 
   2  10   0       11.11       12.86     12.86 o 
 -10  11   0       44.69       50.27     17.54 o 
  -9  11   0       62.17       59.23     17.54 o 
  -8  11   0       28.60       39.36     14.81 o 
  -7  11   0      275.09      320.32     28.45 o 
  -6  11   0       43.03       19.87     11.69 o 
  -5  11   0        0.23       -1.95      8.18 o 
  -4  11   0      149.43      179.65     22.99 o 
  -3  11   0        7.28        8.57     10.13 o 
  -2  11   0      103.44      118.85     21.04 o 
  -1  11   0        4.83       14.03     10.91 o 
   0  11   0       18.44        7.79     12.86 o 
   1  11   0        1.50        0.39      9.74 o 
  -9  12   0       18.61       51.83     17.54 o 
  -8  12   0       29.11       28.25     11.30 o 
  -7  12   0       27.27       17.54     13.64 o 
  -6  12   0      270.78      307.46     30.40 o 
  -5  12   0      171.70      155.87     23.77 o 
  -4  12   0        9.06       17.54     12.86 o 
  -3  12   0       20.53       14.81     12.47 o 
  -2  12   0       11.05       -1.56     10.52 o 
  -1  12   0        7.76       -8.57     10.13 o 
  -7  13   0        1.54        1.56     14.42 o 
  -6  13   0       11.39       -1.56     10.52 o 
  -5  13   0        2.89        3.51     11.30 o 
   3 -13   1        0.32       15.20     13.25 o 
   4 -13   1       29.59       40.53     15.20 o 
   5 -13   1        1.22       -9.74      9.74 o 
   6 -13   1       62.38       95.86     22.60 o 
   7 -13   1       49.20       42.87     18.32 o 
   8 -13   1        0.06       -9.74     14.03 o 
   1 -12   1       23.45       20.65     12.47 o 
   2 -12   1        0.00       -8.96      8.96 o 
   3 -12   1       61.87       53.78     16.76 o 
   4 -12   1       83.74      114.18     21.43 o 
   5 -12   1       87.33       82.61     19.87 o 
   6 -12   1       13.88       19.87     13.25 o 
   7 -12   1      113.03      132.10     23.77 o 
   8 -12   1        0.16       -5.27      8.21 o 
   9 -12   1        1.11        5.85     12.47 o 
  10 -12   1        0.99      -11.69     11.69 o 
  -1 -11   1        4.14       15.98     12.08 o 
   0 -11   1       65.40       41.31     14.42 o 
   1 -11   1       94.68       88.46     18.70 o 
   2 -11   1       37.72       52.22     14.03 o 
   3 -11   1       26.06       11.30     10.52 o 
   4 -11   1       41.47       51.05     14.81 o 
   5 -11   1      134.85      137.95     21.04 o 
   6 -11   1       81.43       87.68     17.54 o 
   7 -11   1       26.03       41.70     13.64 o 
   8 -11   1      174.46      217.06     25.72 o 
   9 -11   1       28.98       34.29     13.25 o 
  10 -11   1        7.44       17.15     12.86 o 
  -3 -10   1        4.69        2.34     11.30 o 
  -2 -10   1      193.36      176.92     22.99 o 
  -1 -10   1       31.00       29.62     14.03 o 
   0 -10   1        0.89       13.25      9.74 o 
   1 -10   1      396.02      442.29     30.01 o 
   2 -10   1       97.54       93.91     16.37 o 
   3 -10   1       43.72       42.87     11.69 o 
   4 -10   1       26.95       37.41     12.08 o 
   5 -10   1       27.83       53.00     13.64 o 
   6 -10   1       67.51       51.44     13.64 o 
   7 -10   1        1.40        1.95      8.96 o 
   8 -10   1        3.53        8.96     10.13 o 
   9 -10   1      149.27      177.31     22.21 o 
  10 -10   1       56.83       47.54     15.59 o 
  11 -10   1        0.20        7.01     14.42 o 
  -4  -9   1        2.88       -5.46      9.35 o 
  -3  -9   1        3.14        0.74      6.04 o 
  -2  -9   1       10.27       -6.23      8.96 o 
  -1  -9   1      577.91      605.96     34.29 o 
   0  -9   1       87.90       89.24     15.98 o 
   1  -9   1      151.27      123.92     16.76 o 
   2  -9   1       63.69       67.81     13.25 o 
   3  -9   1      349.73      349.94     24.94 o 
   4  -9   1       19.26       28.45      9.74 o 
   5  -9   1      635.97      760.28     35.85 o 
   6  -9   1      117.48      167.95     18.70 o 
   7  -9   1       18.62        6.38      5.77 o 
   8  -9   1        0.07        3.90      8.18 o 
   9  -9   1        5.63       10.13      9.35 o 
  10  -9   1       91.67      122.36     19.09 o 
  11  -9   1        9.30        3.12     12.47 o 
  12  -9   1        0.67       -0.78     14.42 o 
  -5  -8   1       15.48       27.28     13.64 o 
  -4  -8   1      186.87      238.94     21.82 o 
  -3  -8   1        0.40       -0.59      5.33 o 
  -2  -8   1       26.28       19.83      7.40 o 
  -1  -8   1      112.96      118.92     14.81 o 
   0  -8   1        5.98       10.52      7.01 o 
   1  -8   1       86.34       78.33     12.86 o 
   2  -8   1       93.08      117.69     14.81 o 
   3  -8   1       16.44       26.50      9.35 o 
   4  -8   1      508.24      568.94     28.84 o 
   5  -8   1       29.59       23.77      9.35 o 
   6  -8   1      404.38      464.90     25.33 o 
   7  -8   1      887.13      913.55     27.28 o 
   8  -8   1       29.70       20.65      9.35 o 
   9  -8   1        8.85       11.69      8.96 o 
  10  -8   1        0.94        1.95      9.35 o 
  11  -8   1        0.13       -3.51     10.52 o 
  12  -8   1        0.18        5.07     12.47 o 
  -6  -7   1       24.18       19.87     12.08 o 
  -5  -7   1        1.54       -4.29      8.18 o 
  -4  -7   1       55.44       57.47      9.71 o 
  -3  -7   1      743.68      761.26     25.33 o 
  -2  -7   1       51.33       48.58      9.16 o 
  -1  -7   1      518.83      518.60     19.56 o 
   0  -7   1       56.60       43.64      9.74 o 
   1  -7   1       83.97       71.70     11.69 o 
   2  -7   1       33.15       37.02      8.96 o 
   3  -7   1      504.21      510.49     24.55 o 
   4  -7   1       14.75       14.81      6.62 o 
   5  -7   1      758.47      857.18     22.87 o 
   6  -7   1      350.84      363.59     15.15 o 
   7  -7   1       21.50       27.16      5.92 o 
   8  -7   1      857.70      831.59     34.68 o 
   9  -7   1        6.31       13.25      8.57 o 
  10  -7   1       33.92       23.64     14.22 o 
  11  -7   1       56.28       58.45     18.32 o 
  12  -7   1       15.83       10.13     13.64 o 
  -7  -6   1        2.97        8.18     10.91 o 
  -6  -6   1      151.04      174.58     21.43 o 
  -5  -6   1      171.20      151.98     19.48 o 
  -4  -6   1       33.53       31.17      7.30 o 
  -3  -6   1      159.74      159.21     15.39 o 
  -2  -6   1      563.57      580.41     19.83 o 
  -1  -6   1       25.92       20.61      9.35 o 
   0  -6   1       32.35       45.29      6.47 o 
   1  -6   1      805.65      845.23     31.17 o 
   2  -6   1     1337.54     1307.01     38.58 o 
   3  -6   1       91.58       93.52     11.30 o 
   4  -6   1     1042.69     1089.17     33.90 o 
   5  -6   1       13.86        1.95      3.90 o 
   6  -6   1      203.97      212.95     10.54 o 
   7  -6   1        1.62       -1.17      4.29 o 
   8  -6   1      170.96      179.65     16.37 o 
   9  -6   1       53.20       60.52     12.08 o 
  10  -6   1       60.51       60.01     17.15 o 
  11  -6   1       11.43        5.07     10.91 o 
  12  -6   1       47.71       30.79     14.81 o 
  -8  -5   1       17.61       35.46     13.64 o 
  -7  -5   1       11.21        0.78      8.96 o 
  -6  -5   1       99.86      110.28     16.76 o 
  -5  -5   1      258.93      250.18     21.04 o 
  -4  -5   1      422.98      395.92     24.16 o 
  -3  -5   1      141.01      149.55     10.46 o 
  -2  -5   1      663.43      656.12     14.34 o 
  -1  -5   1     2515.23     2675.95     42.29 o 
   0  -5   1       21.80       20.86      4.54 o 
   1  -5   1       23.44       15.84      6.04 o 
   2  -5   1      452.52      449.70     19.87 o 
   3  -5   1     1662.81     1768.01     41.70 o 
   4  -5   1      540.61      558.03     21.04 o 
   5  -5   1      899.47      921.96     20.02 o 
   6  -5   1       31.12       19.21      4.11 o 
   7  -5   1       48.82       42.09      8.96 o 
   8  -5   1      326.82      315.52     15.26 o 
   9  -5   1       17.65       17.81      6.55 o 
  10  -5   1        0.48       -1.17      8.57 o 
  11  -5   1        0.08       -2.34      9.35 o 
  12  -5   1        0.87        3.90     11.30 o 
  -9  -4   1       34.89       72.48     17.93 o 
  -8  -4   1      191.83      219.39     24.55 o 
  -7  -4   1      131.17      125.48     18.70 o 
  -6  -4   1      167.36      186.66     19.87 o 
  -5  -4   1      342.39      356.95     23.38 o 
  -4  -4   1      147.00      142.28      7.66 o 
  -3  -4   1      340.74      364.64     10.50 o 
  -2  -4   1        2.49        0.65      2.25 o 
  -1  -4   1      114.15       94.67      7.02 o 
   0  -4   1     4437.62     4475.21     56.89 o 
   1  -4   1       24.14       34.68      6.23 o 
   2  -4   1      829.62      791.45     23.77 o 
   3  -4   1      810.90      740.79     22.60 o 
   4  -4   1      199.40      222.68      9.16 o 
   5  -4   1        0.43        2.14      2.48 o 
   6  -4   1      738.39      772.44     16.66 o 
   7  -4   1       21.77       20.61      5.04 o 
   8  -4   1      495.24      507.86     19.19 o 
   9  -4   1      237.50      241.47     14.98 o 
  10  -4   1      219.57      173.02     22.60 o 
  11  -4   1      175.41      205.75     26.89 o 
  12  -4   1       21.88       26.89     15.20 o 
  -9  -3   1        1.13       -5.07      8.96 o 
  -8  -3   1      192.96      219.39     23.38 o 
  -7  -3   1      320.51      370.20     26.11 o 
  -6  -3   1      247.24      253.87     14.05 o 
  -5  -3   1      226.97      215.45      8.99 o 
  -4  -3   1     2784.03     2907.51     37.95 o 
  -3  -3   1     1341.30     1484.40     21.43 o 
  -2  -3   1     1525.87     1621.12     21.04 o 
  -1  -3   1       72.72       71.84      5.24 o 
   0  -3   1     3281.55     3519.43     42.57 o 
   1  -3   1     2041.18     2123.40     40.92 o 
   2  -3   1       40.81       35.46      5.07 o 
   3  -3   1      511.31      515.20     14.81 o 
   4  -3   1      909.95      822.41     15.09 o 
   5  -3   1        1.53        3.12      2.73 o 
   6  -3   1      690.45      652.56     12.68 o 
   7  -3   1     2138.61     2151.53     55.92 o 
   8  -3   1      138.73      118.25     10.77 o 
   9  -3   1       38.94       30.23     20.26 o 
  10  -3   1       24.42       33.90     12.86 o 
  11  -3   1      121.93      130.54     22.99 o 
 -10  -2   1       64.64       66.25     17.93 o 
  -9  -2   1        8.70        4.68      9.35 o 
  -8  -2   1       43.27       49.20      9.50 o 
  -7  -2   1       20.36       13.21     14.42 o 
  -6  -2   1      193.42      130.00     47.74 o 
  -5  -2   1      785.99      815.80     32.34 o 
  -4  -2   1      197.76      186.51      7.04 o 
  -3  -2   1     1750.66     1832.01     22.77 o 
  -2  -2   1     1900.45     1801.86     76.71 o 
  -1  -2   1      944.64      917.59     15.80 o 
   0  -2   1    11563.88    11816.99    114.35 o 
   1  -2   1      235.21      242.00      9.35 o 
   2  -2   1      227.49      157.82      7.40 o 
   3  -2   1      463.19      455.65      9.48 o 
   4  -2   1      845.80      862.16     13.17 o 
   5  -2   1     1035.54     1058.50     15.90 o 
   6  -2   1      286.18      292.82     12.81 o 
   7  -2   1      126.52      132.00     10.30 o 
   8  -2   1     1390.42     1396.89     56.70 o 
   9  -2   1       39.91       59.01      9.54 o 
  10  -2   1      110.94      119.24     20.65 o 
  11  -2   1      125.05       94.69     21.04 o 
 -10  -1   1       42.07       40.53     14.03 o 
  -9  -1   1      267.20      289.71     17.77 o 
  -8  -1   1        0.44        0.67      4.68 o 
  -7  -1   1       41.73       40.58      7.38 o 
  -6  -1   1      156.48      163.25     10.88 o 
  -5  -1   1      240.01      242.52      7.70 o 
  -4  -1   1       86.73      102.29      4.96 o 
  -3  -1   1      374.36      404.53     20.46 o 
  -2  -1   1      608.36      624.99     11.89 o 
  -1  -1   1      500.88      571.28     12.86 o 
   0  -1   1      774.23      700.66     15.20 o 
   2  -1   1     1038.46     1062.01     15.92 o 
   3  -1   1      619.41      634.89     10.05 o 
   4  -1   1     1385.85     1387.00     18.11 o 
   5  -1   1     1018.49      991.21     17.76 o 
   6  -1   1        0.61       -1.06      2.88 o 
   7  -1   1        0.00        3.87      4.38 o 
   8  -1   1       78.99       77.81     22.02 o 
   9  -1   1      467.82      485.68     33.71 o 
  10  -1   1       52.29       72.48     18.32 o 
  11  -1   1        3.79       -8.18     10.52 o 
 -11   0   1        1.97        4.32      8.53 o 
 -10   0   1       65.24       55.84     10.98 o 
  -9   0   1        4.12        6.82      6.34 o 
  -8   0   1      744.08      772.98     25.00 o 
  -7   0   1      240.17      254.08     13.35 o 
  -6   0   1      976.68      996.63     24.76 o 
  -5   0   1     1585.53     1525.24     20.94 o 
  -4   0   1      195.67      189.99      5.50 o 
  -3   0   1      489.14      458.18      7.86 o 
  -2   0   1     3978.65     4250.75     45.86 o 
  -1   0   1      324.05      345.26      7.79 o 
   0   0   1     1918.02     2060.27     32.34 o 
   1   0   1       29.83        2.34      1.17 o 
   2   0   1      262.63      247.18      9.35 o 
   3   0   1        9.76        7.87      2.28 o 
   4   0   1       11.49       22.31      3.15 o 
   5   0   1     1502.50     1448.66     21.48 o 
   6   0   1      442.36      407.18     15.70 o 
   7   0   1       15.00       20.28      9.55 o 
   8   0   1      272.14      275.81     15.63 o 
   9   0   1        8.67       10.13     10.13 o 
  10   0   1        2.88       -9.74      9.74 o 
 -11   1   1       81.24       79.21     12.81 o 
 -10   1   1      113.98      107.32     13.05 o 
  -9   1   1      149.60      153.63     13.07 o 
  -8   1   1       85.30       73.37     15.20 o 
  -7   1   1      512.09      531.84     28.64 o 
  -6   1   1        0.22       -3.90      4.68 o 
  -5   1   1      212.12      216.28     13.64 o 
  -4   1   1     1450.05     1598.49     36.63 o 
  -3   1   1       92.08      114.96      7.79 o 
  -2   1   1      109.55      109.99      3.89 o 
  -1   1   1       47.62       55.34      3.90 o 
   0   1   1     1167.08     1210.76     23.38 o 
   1   1   1      248.86      255.75      5.91 o 
   2   1   1      737.05      859.45     16.47 o 
   3   1   1      503.08      515.85     10.84 o 
   4   1   1     1060.57     1134.19     23.93 o 
   5   1   1       18.03       20.53      3.87 o 
   6   1   1      136.02      149.42     10.82 o 
   7   1   1      322.44      357.52     19.29 o 
   8   1   1      109.77      132.21     13.15 o 
   9   1   1       16.93       20.26     12.86 o 
  10   1   1       22.63       30.40     15.59 o 
 -12   2   1        0.72       -5.85     11.69 o 
 -11   2   1       74.52       53.02     10.86 o 
 -10   2   1      277.74      266.73     17.25 o 
  -9   2   1      461.65      502.49     38.38 o 
  -8   2   1     1107.04     1112.53     29.27 o 
  -7   2   1      392.76      378.78     20.65 o 
  -6   2   1      739.99      768.07     27.67 o 
  -5   2   1      491.39      529.97     21.04 o 
  -4   2   1       12.25       16.15      2.09 o 
  -3   2   1     1088.39     1150.43     17.13 o 
  -2   2   1      396.20      374.49     12.08 o 
  -1   2   1        0.43        3.12      2.34 o 
   0   2   1     1928.89     2091.45     39.36 o 
   1   2   1     2536.71     2701.87     34.72 o 
   2   2   1      421.18      482.03     13.44 o 
   3   2   1     2399.86     2500.63     38.40 o 
   4   2   1     1814.05     1789.74     31.67 o 
   5   2   1       56.15       53.19      5.66 o 
   6   2   1        0.53        6.83      4.59 o 
   7   2   1       75.89       79.94     16.17 o 
   8   2   1      194.53      208.84     21.82 o 
 -12   3   1        6.64       -7.79      7.79 o 
 -11   3   1       28.17       38.34      9.87 o 
 -10   3   1        2.13       -1.17      8.77 o 
  -9   3   1        6.63        6.60      5.37 o 
  -8   3   1      230.58      228.75     17.54 o 
  -7   3   1      269.39      251.35     16.76 o 
  -6   3   1      710.37      658.86     12.53 o 
  -5   3   1     2301.76     2538.58     33.23 o 
  -4   3   1      329.47      336.19      9.43 o 
  -3   3   1       23.79       15.98      3.51 o 
  -2   3   1     1505.34     1492.50     32.34 o 
  -1   3   1      250.87      236.93     12.08 o 
   0   3   1        0.81        0.39      3.12 o 
   1   3   1      666.42      662.17     12.97 o 
   2   3   1     1377.56     1375.53     21.00 o 
   3   3   1        0.38        1.80      2.35 o 
   4   3   1      641.11      619.99     24.75 o 
   5   3   1      497.98      484.85     45.81 o 
   6   3   1      219.93      220.97     13.78 o 
   7   3   1        0.15        2.73      8.18 o 
   8   3   1       86.95       52.22     14.42 o 
 -12   4   1       83.99       73.26     19.48 o 
 -11   4   1       24.72        9.88      7.48 o 
 -10   4   1      219.58      191.27     15.04 o 
  -9   4   1      188.26      225.63     19.48 o 
  -8   4   1       68.75       69.75     11.69 o 
  -7   4   1       30.44       40.14      8.96 o 
  -6   4   1       13.54       12.00      5.85 o 
  -5   4   1     1101.41     1254.91     22.66 o 
  -4   4   1     1961.01     1974.01     30.63 o 
  -3   4   1       90.97       97.03      8.18 o 
  -2   4   1     1575.89     1497.18     36.24 o 
  -1   4   1     1135.05     1142.95     31.95 o 
   0   4   1       40.08       45.59      7.79 o 
   1   4   1     5924.45     6184.03     75.08 o 
   2   4   1     5459.03     5416.11     56.84 o 
   3   4   1       14.43       15.18      4.50 o 
   4   4   1        0.09       -0.56      3.19 o 
   5   4   1        6.51       17.15      8.18 o 
   6   4   1      231.59      224.85     21.04 o 
   7   4   1       30.78       42.48     13.25 o 
 -12   5   1        8.51       14.65      8.37 o 
 -11   5   1       39.77       39.38      8.93 o 
 -10   5   1        0.08       -4.68      6.62 o 
  -9   5   1       59.76       42.48     10.52 o 
  -8   5   1      804.91      801.59     33.90 o 
  -7   5   1      339.10      325.78     20.26 o 
  -6   5   1      757.07      738.02     18.16 o 
  -5   5   1     1429.18     1378.21     26.28 o 
  -4   5   1       33.98       40.53      7.01 o 
  -3   5   1        4.52        0.78      3.90 o 
  -2   5   1       56.31       45.20      7.79 o 
  -1   5   1      930.29      999.16     32.73 o 
   0   5   1     1653.85     1692.80     45.98 o 
   1   5   1       84.57       88.52     10.72 o 
   2   5   1     1655.24     1654.61     34.02 o 
   3   5   1     1472.47     1446.18     32.50 o 
   4   5   1       10.93       14.95      5.99 o 
   5   5   1       67.93       68.20     14.03 o 
   6   5   1      122.58      105.22     17.54 o 
   7   5   1        7.29       14.42     10.91 o 
 -12   6   1       57.04       61.56     14.61 o 
 -11   6   1       23.36       15.98     10.13 o 
 -10   6   1       28.45       25.33     10.52 o 
  -9   6   1        7.52       19.48      9.35 o 
  -8   6   1       95.46      110.28     14.81 o 
  -7   6   1      255.53      239.63     11.61 o 
  -6   6   1      187.21      190.41     23.19 o 
  -5   6   1      423.34      422.81     19.87 o 
  -4   6   1     2314.67     2197.05     51.83 o 
  -3   6   1      536.50      515.56     23.38 o 
  -2   6   1      924.61      918.49     32.73 o 
  -1   6   1      752.52      718.19     30.01 o 
   0   6   1      268.23      293.82     19.87 o 
   1   6   1       23.78       21.43      8.57 o 
   2   6   1       63.87       70.55      8.95 o 
   3   6   1        1.98       -1.04      4.82 o 
   4   6   1      357.87      328.45     17.63 o 
   5   6   1       33.70       26.11     10.91 o 
   6   6   1       38.51       31.95     13.25 o 
 -12   7   1        1.36       -6.62      9.74 o 
 -11   7   1       18.35       40.92     13.64 o 
 -10   7   1      109.12      173.41     20.65 o 
  -9   7   1       64.73       56.11     14.03 o 
  -8   7   1      208.17      246.28     22.21 o 
  -7   7   1      398.48      408.22     16.10 o 
  -6   7   1       58.78       61.69      7.66 o 
  -5   7   1        2.94        0.78      5.07 o 
  -4   7   1       76.27       82.61     11.69 o 
  -3   7   1      521.20      560.76     26.89 o 
  -2   7   1      192.37      219.78     17.93 o 
  -1   7   1      139.10      134.44     15.59 o 
   0   7   1      713.19      694.81     32.73 o 
   1   7   1      567.34      569.72     31.17 o 
   2   7   1       99.19       92.75     15.59 o 
   3   7   1       31.41       40.60     20.26 o 
   4   7   1       27.43       53.87     10.18 o 
   5   7   1       13.63       26.89     12.47 o 
 -12   8   1       12.04        5.46     11.69 o 
 -11   8   1        0.76        8.96     11.30 o 
 -10   8   1       34.46       35.07     14.42 o 
  -9   8   1      128.58      136.39     19.09 o 
  -8   8   1        7.10       15.59      8.96 o 
  -7   8   1       12.51       10.65      5.88 o 
  -6   8   1        3.82        4.68      6.23 o 
  -5   8   1      382.58      413.85     24.16 o 
  -4   8   1      123.31      123.53     15.59 o 
  -3   8   1       53.12       62.35     12.47 o 
  -2   8   1       18.09       27.67      9.74 o 
  -1   8   1      464.18      437.23     27.67 o 
   0   8   1       65.20       75.21     14.42 o 
   1   8   1      146.87      179.65     21.43 o 
   2   8   1      277.44      327.73     27.67 o 
   3   8   1        2.83        5.46      8.57 o 
   4   8   1       25.61       40.53     15.59 o 
 -12   9   1       63.01       80.67     19.87 o 
 -11   9   1        1.25        2.34     11.69 o 
 -10   9   1       74.66       90.02     18.32 o 
  -9   9   1      118.78      151.98     21.43 o 
  -8   9   1       22.84       18.70     10.91 o 
  -7   9   1        4.67        0.39      5.51 o 
  -6   9   1       14.25       17.93      8.96 o 
  -5   9   1        0.99       -0.39      7.79 o 
  -4   9   1        2.26        1.56      7.40 o 
  -3   9   1        2.20        3.90      7.79 o 
  -2   9   1      249.07      293.43     24.16 o 
  -1   9   1      232.20      275.51     24.94 o 
   0   9   1       37.61       42.87     13.25 o 
   1   9   1      110.15      104.83     19.09 o 
   2   9   1       32.39       45.59     15.59 o 
   3   9   1       31.58       16.37     12.47 o 
 -11  10   1       44.78       72.87     18.32 o 
 -10  10   1       39.72       37.41     14.81 o 
  -9  10   1       25.70       24.55     12.08 o 
  -8  10   1        3.12       13.25     10.13 o 
  -7  10   1      187.54      185.49     21.04 o 
  -6  10   1       93.11       92.75     16.37 o 
  -5  10   1      191.22      211.21     22.21 o 
  -4  10   1        1.13       -7.40      7.40 o 
  -3  10   1      215.25      247.06     24.55 o 
  -2  10   1       20.82       24.55     11.30 o 
  -1  10   1      217.29      263.82     27.28 o 
   0  10   1       51.11       67.42     17.54 o 
   1  10   1       47.74       21.43     13.25 o 
   2  10   1       16.93        3.12     12.08 o 
 -10  11   1        2.35       10.52     13.64 o 
  -9  11   1       13.03       11.30     12.47 o 
  -8  11   1        8.33       17.54     11.69 o 
  -7  11   1       26.67       14.03     11.69 o 
  -6  11   1       25.34       18.32     11.69 o 
  -5  11   1       26.94       28.45     12.47 o 
  -4  11   1      167.09      192.51     23.77 o 
  -3  11   1       90.35      116.13     21.04 o 
  -2  11   1       27.76       21.04     13.25 o 
  -1  11   1       14.55       15.20     11.30 o 
   0  11   1       35.87       36.63     15.20 o 
  -9  12   1        3.61       19.09     13.25 o 
  -8  12   1        1.69        2.46      9.08 o 
  -7  12   1       46.30       53.78     17.54 o 
  -6  12   1       27.67       14.42     12.08 o 
  -5  12   1      157.77      181.20     24.55 o 
  -4  12   1        6.65       13.64     12.08 o 
  -3  12   1       58.61       31.56     12.86 o 
  -2  12   1       30.08       47.93     15.59 o 
   3 -13   2       34.75       24.55     14.42 o 
   4 -13   2        3.21       21.43     12.86 o 
   5 -13   2       46.22       57.67     18.70 o 
   6 -13   2       35.45       42.87     18.70 o 
   7 -13   2       57.14       75.99     23.77 o 
   8 -13   2       84.95      128.99     28.45 o 
   0 -12   2       11.16       26.50     13.25 o 
   1 -12   2        0.07        3.51     11.69 o 
   2 -12   2       40.53       30.01     14.03 o 
   3 -12   2        0.64        1.56     10.52 o 
   4 -12   2       44.25       34.68     14.03 o 
   5 -12   2        1.54       18.70     13.25 o 
   6 -12   2       16.41       32.34     14.81 o 
   7 -12   2       17.69       48.32     18.32 o 
   8 -12   2        0.70        6.79      9.43 o 
   9 -12   2       65.02       93.52     20.26 o 
  -2 -11   2       12.13       -0.39     12.86 o 
  -1 -11   2       34.44       57.28     16.37 o 
   0 -11   2      225.11      255.63     26.50 o 
   1 -11   2       50.65       58.06     15.20 o 
   2 -11   2       27.98       44.42     13.64 o 
   3 -11   2      258.62      255.24     25.72 o 
   4 -11   2        2.24       -3.12      8.96 o 
   5 -11   2       35.07       31.56     13.64 o 
   6 -11   2       12.43       14.81     12.47 o 
   7 -11   2        2.17        9.35     12.08 o 
   8 -11   2       10.66       15.98     12.08 o 
   9 -11   2        0.91        7.79     10.13 o 
  10 -11   2      152.20      154.32     26.11 o 
  -3 -10   2       14.97       11.26      7.57 o 
  -2 -10   2        3.56       -8.96      8.96 o 
  -1 -10   2       16.30       16.76     10.91 o 
   0 -10   2        8.01       12.86      9.35 o 
   1 -10   2       96.56       82.22     15.98 o 
   2 -10   2      143.99      173.80     20.65 o 
   3 -10   2       13.11       16.37     10.52 o 
   4 -10   2      398.66      457.88     31.17 o 
   5 -10   2       11.87        9.35      9.74 o 
   6 -10   2      151.69      178.48     21.43 o 
   7 -10   2      110.27      131.71     19.87 o 
   8 -10   2        2.45        0.00      7.79 o 
   9 -10   2       43.05       36.24     13.64 o 
  10 -10   2        5.94       -2.34     12.08 o 
  11 -10   2        0.66       -0.39     14.81 o 
  -4  -9   2        0.02       -5.46      8.57 o 
  -3  -9   2      105.62      131.75     22.60 o 
  -2  -9   2      262.50      286.17     18.31 o 
  -1  -9   2        0.05        0.76      5.49 o 
   0  -9   2        4.11       -0.78      7.01 o 
   1  -9   2      157.78      162.89     18.70 o 
   2  -9   2        2.82        9.35      8.57 o 
   3  -9   2       12.52       14.81      9.35 o 
   4  -9   2        1.72        3.12      7.01 o 
   5  -9   2      591.17      722.87     36.24 o 
   6  -9   2       15.80       23.49      7.21 o 
   7  -9   2       59.10       52.61      7.11 o 
   8  -9   2      748.80      774.70     36.24 o 
   9  -9   2        1.41        2.93      6.93 o 
  10  -9   2        1.80        6.62     12.08 o 
  11  -9   2       12.56        8.57     13.25 o 
  -5  -8   2       37.86       21.43     12.08 o 
  -4  -8   2        4.49        2.73      6.34 o 
  -3  -8   2       21.49       25.10      7.99 o 
  -2  -8   2        3.90        3.70      5.51 o 
  -1  -8   2      241.98      249.26     14.57 o 
   0  -8   2       97.86       77.55     13.64 o 
   1  -8   2      154.04      169.51     17.93 o 
   2  -8   2      603.60      614.93     30.01 o 
   3  -8   2      191.84      211.70     18.70 o 
   4  -8   2      260.55      305.12     20.65 o 
   5  -8   2      122.70      140.68     14.81 o 
   6  -8   2      203.67      224.07     17.15 o 
   7  -8   2      424.74      382.90     16.23 o 
   8  -8   2       20.79       18.70      8.96 o 
   9  -8   2      221.57      220.78     15.53 o 
  10  -8   2       24.51       35.07     14.42 o 
  11  -8   2        0.01       -2.34      9.74 o 
  12  -8   2       61.63       59.62     19.09 o 
  -6  -7   2        0.02       -3.51      8.18 o 
  -5  -7   2      219.06      226.80     23.77 o 
  -4  -7   2      186.62      198.22     14.45 o 
  -3  -7   2        0.07        0.78      4.41 o 
  -2  -7   2        1.51       -0.19      3.99 o 
  -1  -7   2      347.61      340.53     15.71 o 
   0  -7   2       47.23       54.35     13.83 o 
   1  -7   2       25.61       22.99      7.40 o 
   2  -7   2      375.62      364.36     21.43 o 
   3  -7   2     1893.92     1980.00     52.22 o 
   4  -7   2       71.64       79.89     11.30 o 
   5  -7   2      157.99      163.28     14.42 o 
   7  -7   2      307.10      290.97     13.31 o 
   8  -7   2        1.79        1.26      4.87 o 
   9  -7   2       53.44       60.79     16.37 o 
  10  -7   2       20.86       22.21     13.25 o 
  11  -7   2        2.46       -1.95     10.13 o 
  12  -7   2       17.04       34.68     16.37 o 
  -7  -6   2       27.40       40.53     14.42 o 
  -6  -6   2       19.27       28.84     11.69 o 
  -5  -6   2        0.26        0.78      7.01 o 
  -4  -6   2       53.83       72.07     13.83 o 
  -3  -6   2      177.03      169.76     11.71 o 
  -2  -6   2      405.76      403.15     16.12 o 
  -1  -6   2     1068.64     1014.41     25.21 o 
   0  -6   2     2019.60     2106.15     46.04 o 
   1  -6   2      560.06      559.98     24.55 o 
   2  -6   2      684.42      637.14     25.72 o 
   3  -6   2     1853.61     1827.63     46.37 o 
   4  -6   2       29.57       31.56      7.40 o 
   5  -6   2      195.54      155.87     12.86 o 
   6  -6   2       37.86       43.96      6.04 o 
   7  -6   2      197.59      193.84     15.39 o 
   8  -6   2      239.12      282.93     30.01 o 
   9  -6   2       65.24       61.96     15.98 o 
  10  -6   2      177.76      228.36     27.28 o 
  11  -6   2       71.78       38.19     15.98 o 
  12  -6   2        1.00        8.96     11.69 o 
  -8  -5   2       14.45        2.34      9.74 o 
  -7  -5   2      117.66      119.24     19.09 o 
  -6  -5   2       96.55      113.40     17.54 o 
  -5  -5   2       70.71       57.67     13.25 o 
  -4  -5   2       10.31        4.60      8.96 o 
  -3  -5   2      425.50      356.49     14.60 o 
  -2  -5   2       55.51       63.13      7.16 o 
  -1  -5   2      128.64      140.88      7.40 o 
   0  -5   2     1216.66     1215.64     24.66 o 
   1  -5   2     5380.71     5438.85     93.91 o 
   2  -5   2        5.82        9.74      4.68 o 
   3  -5   2      457.36      436.06     19.09 o 
   4  -5   2      779.72      736.12     24.94 o 
   5  -5   2      253.45      243.78      9.91 o 
   6  -5   2      248.64      261.97      9.18 o 
   7  -5   2     1211.95     1204.50     27.99 o 
   8  -5   2      113.19      103.22     10.29 o 
   9  -5   2        0.31        5.07      8.96 o 
  10  -5   2       37.04       33.12     14.81 o 
  11  -5   2       91.04      118.46     22.21 o 
  12  -5   2        7.35       15.59     12.86 o 
  -9  -4   2        0.36        3.90     10.52 o 
  -8  -4   2      136.54      173.02     22.21 o 
  -7  -4   2        2.93        2.34      8.96 o 
  -6  -4   2      135.69      144.57     17.93 o 
  -5  -4   2       57.60       51.05     11.69 o 
  -4  -4   2      122.65      145.36     10.13 o 
  -3  -4   2      315.13      305.29     10.94 o 
  -2  -4   2     2349.01     2381.27     37.28 o 
  -1  -4   2     1234.54     1299.22     24.24 o 
   0  -4   2       37.15       42.50      4.82 o 
   1  -4   2      878.37      894.33     26.11 o 
   2  -4   2      644.45      596.61     20.26 o 
   3  -4   2      342.98      348.77     14.81 o 
   4  -4   2      190.31      218.34      7.08 o 
   5  -4   2     2127.07     2054.00     26.30 o 
   6  -4   2     1251.21     1228.06     19.70 o 
   7  -4   2      481.18      538.42     21.63 o 
   8  -4   2     1406.06     1412.58     32.58 o 
   9  -4   2       12.62       18.32      8.96 o 
  10  -4   2       22.25        8.96     10.91 o 
  11  -4   2        3.46       -4.29      8.96 o 
  -9  -3   2       46.79       45.20     14.81 o 
  -8  -3   2        0.30       23.38     10.91 o 
  -7  -3   2        1.03        5.07      7.79 o 
  -6  -3   2        5.01        8.27      4.82 o 
  -5  -3   2       26.37       28.39      4.26 o 
  -4  -3   2       42.10       40.40      4.10 o 
  -3  -3   2       49.68       57.48      4.21 o 
  -2  -3   2      222.61      212.82      8.65 o 
  -1  -3   2     7132.40     7344.19     79.20 o 
   0  -3   2     5981.12     6507.88     69.85 o 
   1  -3   2       27.73       17.54      4.29 o 
   2  -3   2       92.45      101.84      5.37 o 
   3  -3   2        4.57       13.31      2.59 o 
   4  -3   2       21.63       24.91      3.09 o 
   5  -3   2      446.69      498.40     14.42 o 
   6  -3   2       27.78       35.85      4.12 o 
   7  -3   2      487.23      525.47     18.07 o 
   8  -3   2      198.89      199.88     13.01 o 
   9  -3   2      521.38      461.39     31.95 o 
  10  -3   2       14.78       19.48     10.52 o 
  11  -3   2        9.72        6.62     11.69 o 
 -10  -2   2       21.11       24.16     13.25 o 
  -9  -2   2        5.43        6.23     10.13 o 
  -8  -2   2      368.15      385.14     36.24 o 
  -7  -2   2        0.59        3.85      5.65 o 
  -6  -2   2      106.02       81.66      8.37 o 
  -5  -2   2       34.02       31.30      4.10 o 
  -4  -2   2      854.68      817.86     15.68 o 
  -3  -2   2      460.28      460.31      9.49 o 
  -2  -2   2      103.18      119.05     11.30 o 
  -1  -2   2      252.05      236.77      7.42 o 
   0  -2   2    37001.21    38968.64    505.81 o 
   1  -2   2      873.24      910.31     21.43 o 
   2  -2   2      534.47      543.42     11.76 o 
   3  -2   2     4365.98     4540.51     73.26 o 
   4  -2   2       52.25       51.31      3.69 o 
   5  -2   2      771.83      853.48     14.83 o 
   6  -2   2      200.85      204.15     10.52 o 
   7  -2   2       83.07       79.26      8.50 o 
   8  -2   2        0.19       -5.85      5.85 o 
   9  -2   2      147.51      135.22     21.43 o 
  10  -2   2       17.35       28.06     13.25 o 
  11  -2   2       48.06       42.09     17.54 o 
 -11  -1   2        4.20       10.13     11.69 o 
 -10  -1   2        2.50       12.86     10.91 o 
  -9  -1   2        4.18        8.06      6.75 o 
  -8  -1   2       71.14       69.23      9.36 o 
  -7  -1   2       22.25       26.99      6.44 o 
  -6  -1   2       28.93       23.98      5.51 o 
  -5  -1   2       37.96       45.13      4.48 o 
  -4  -1   2     1381.65     1354.49     20.90 o 
  -3  -1   2     2011.42     1999.22     26.50 o 
  -2  -1   2     1288.48     1254.90     17.96 o 
  -1  -1   2      408.89      455.54     12.47 o 
   0  -1   2     8847.24     9308.05    128.21 o 
   1  -1   2    10993.72    11713.38    153.15 o 
   3  -1   2      589.46      633.37     10.82 o 
   4  -1   2     2550.56     2698.24     35.19 o 
   5  -1   2      668.23      676.64     13.66 o 
   6  -1   2       17.49       26.89      5.52 o 
   7  -1   2      203.87      198.58     17.54 o 
   8  -1   2       48.61       42.87     12.86 o 
   9  -1   2       14.75       20.26     10.91 o 
  10  -1   2        0.43       13.64     12.47 o 
 -11   0   2       23.74       22.68      9.23 o 
 -10   0   2      278.75      273.11     24.94 o 
  -9   0   2      279.87      283.71     16.66 o 
  -8   0   2      276.20      300.79     15.84 o 
  -7   0   2       71.26       71.69      8.68 o 
  -6   0   2      810.57      717.41     28.45 o 
  -5   0   2       29.72       28.06      7.01 o 
  -4   0   2      243.99      257.97     14.03 o 
  -3   0   2     1053.80     1079.02     15.43 o 
  -2   0   2    19189.53    19600.37    185.56 o 
  -1   0   2      322.84      303.57      9.74 o 
   0   0   2     4401.90     4578.04     69.36 o 
   1   0   2        3.61        1.49      2.15 o 
   2   0   2       65.88       76.77      8.18 o 
   3   0   2      741.47      814.43     13.80 o 
   4   0   2      156.65      185.68      7.17 o 
   5   0   2      158.99      151.55     10.19 o 
   6   0   2      116.85       98.33      9.07 o 
   7   0   2        0.50       -1.13      4.21 o 
   8   0   2      275.62      313.31     26.89 o 
   9   0   2       41.87       47.15     15.59 o 
  10   0   2        0.41       16.76     12.86 o 
 -11   1   2       11.25        3.76      7.27 o 
 -10   1   2        9.88       15.98      7.57 o 
  -9   1   2        7.33       10.33      6.34 o 
  -8   1   2      367.24      332.40     22.21 o 
  -7   1   2       43.24       34.68      9.74 o 
  -6   1   2     3090.02     3058.65     66.25 o 
  -5   1   2     3623.32     3682.54     71.31 o 
  -4   1   2      720.02      779.24     18.51 o 
  -3   1   2     1107.57     1166.42     21.04 o 
  -2   1   2    22723.01    22313.18    209.66 o 
  -1   1   2      559.30      596.61     16.37 o 
   0   1   2      563.25      549.85     16.76 o 
   1   1   2     4931.61     5150.28     47.35 o 
   2   1   2      106.34       98.62      4.87 o 
   3   1   2     1514.89     1551.02     27.46 o 
   4   1   2      595.88      655.41     14.50 o 
   5   1   2      400.66      406.35     12.32 o 
   6   1   2        7.98        8.38      5.24 o 
   7   1   2       52.06       52.23      8.77 o 
   8   1   2       98.78      109.50     19.09 o 
   9   1   2      114.46       91.97     20.26 o 
 -12   2   2       38.50       23.66      9.20 o 
 -11   2   2       82.20      105.93     17.15 o 
 -10   2   2       60.13       56.84      9.92 o 
  -9   2   2       65.55       88.07     14.42 o 
  -8   2   2       21.54       28.84      9.74 o 
  -7   2   2        0.71        7.01      5.85 o 
  -6   2   2       31.77       28.84      7.01 o 
  -5   2   2      105.77       71.74      4.15 o 
  -4   2   2     9818.22     9862.99    100.05 o 
  -3   2   2      190.67      168.28      6.46 o 
  -2   2   2     4913.33     4680.52     72.09 o 
  -1   2   2     2945.03     2793.66     49.49 o 
   0   2   2     1256.90     1204.91     29.23 o 
   1   2   2     1357.81     1357.61     19.19 o 
   2   2   2       14.81        7.12      2.50 o 
   3   2   2      622.48      640.46     14.21 o 
   4   2   2      565.90      556.69     14.19 o 
   5   2   2       51.54       56.65      6.58 o 
   6   2   2      524.43      523.20     20.06 o 
   7   2   2       47.83       71.27     10.20 o 
   8   2   2        8.15       18.32     11.69 o 
 -12   3   2        1.46       15.61      7.76 o 
 -11   3   2       57.25       53.95     11.01 o 
 -10   3   2       43.00       35.46     12.08 o 
  -9   3   2      116.04      112.23     15.20 o 
  -8   3   2     1395.10     1298.83     43.26 o 
  -7   3   2      526.76      513.61     24.94 o 
  -6   3   2        0.97        0.07      2.23 o 
  -5   3   2       92.48       94.42      8.18 o 
  -4   3   2      979.32      932.14     17.70 o 
  -3   3   2      409.47      380.33     14.42 o 
  -2   3   2      922.24      919.27     24.94 o 
  -1   3   2      109.16      129.38      9.74 o 
   0   3   2     1924.41     1839.32     42.09 o 
   1   3   2      174.42      154.94      6.95 o 
   2   3   2     1515.70     1529.89     23.90 o 
   3   3   2     2704.53     2723.46     35.73 o 
   4   3   2        8.15       12.12      4.12 o 
   5   3   2       50.94       65.51      7.01 o 
   6   3   2       37.16       45.57     22.99 o 
 -12   4   2        0.01       -9.78      9.94 o 
 -11   4   2        0.67       -8.57      8.57 o 
 -10   4   2       22.12       21.04      9.74 o 
  -9   4   2        3.20        0.78      6.23 o 
  -8   4   2       36.17       22.21      7.79 o 
  -7   4   2      482.99      467.62     24.16 o 
  -6   4   2     2042.02     2053.75     45.40 o 
  -5   4   2       92.42       99.40      6.83 o 
  -4   4   2     2161.81     2129.12     33.29 o 
  -3   4   2     1369.66     1286.35     33.12 o 
  -2   4   2      119.13      141.46     11.30 o 
  -1   4   2       63.66       77.94      9.35 o 
   0   4   2       19.86       35.46      7.79 o 
   1   4   2     1737.64     1754.76     46.37 o 
   2   4   2      316.51      310.94     13.36 o 
   3   4   2       78.17       87.36      8.88 o 
   4   4   2      283.01      267.59     14.04 o 
   5   4   2        1.62       -4.78      7.60 o 
   6   4   2       77.06      101.32     15.98 o 
 -12   5   2        0.12        5.64     10.33 o 
 -11   5   2       24.24       19.48     10.91 o 
 -10   5   2      133.96      128.21     17.93 o 
  -9   5   2      112.45      118.07     16.37 o 
  -8   5   2        3.93       -1.95      4.68 o 
  -7   5   2       29.10       34.68      8.57 o 
  -6   5   2      150.08      141.42     10.52 o 
  -5   5   2      828.66      826.11     23.58 o 
  -4   5   2       80.20       61.18      8.57 o 
  -3   5   2     1649.42     1633.57     42.09 o 
  -2   5   2     1887.47     1887.64     47.54 o 
  -1   5   2      228.23      246.28     16.76 o 
   0   5   2       83.48       71.70     10.91 o 
   1   5   2      677.25      686.24     29.62 o 
   2   5   2       54.54       44.52     12.28 o 
   3   5   2      120.90      127.85     13.78 o 
   4   5   2        6.04       11.21      5.92 o 
   5   5   2       37.44       63.13     14.42 o 
   6   5   2       42.44       69.75     15.98 o 
 -12   6   2       22.04       13.25     12.08 o 
 -11   6   2       58.35       46.76     14.03 o 
 -10   6   2       85.43       79.11     15.59 o 
  -9   6   2      387.53      456.32     29.23 o 
  -8   6   2      450.61      485.94     28.06 o 
  -7   6   2        1.71       -0.47      3.27 o 
  -6   6   2      156.49      149.63      9.83 o 
  -5   6   2      514.24      506.20     22.60 o 
  -4   6   2      324.64      321.10     18.70 o 
  -3   6   2       34.88       37.80      8.57 o 
  -2   6   2       13.24       21.82      7.01 o 
  -1   6   2      515.20      514.00     26.11 o 
   0   6   2       62.95       65.86     12.08 o 
   1   6   2        6.23       -2.34      5.85 o 
   2   6   2        2.02        4.29      7.01 o 
   3   6   2        1.29        6.01      5.77 o 
   4   6   2       23.35       23.04      7.85 o 
   5   6   2       38.45       55.73     14.42 o 
   6   6   2       35.83       51.05     15.59 o 
 -12   7   2       21.62       36.63     15.59 o 
 -11   7   2       20.62       10.13     11.69 o 
 -10   7   2        9.24        1.17      8.96 o 
  -9   7   2       43.81       39.36     12.86 o 
  -8   7   2      101.14      100.15     16.37 o 
  -7   7   2      458.31      456.20     17.32 o 
  -6   7   2       39.58       42.30      7.02 o 
  -5   7   2      607.82      654.67     28.45 o 
  -4   7   2      651.60      699.88     30.40 o 
  -3   7   2        2.37       -1.95      5.07 o 
  -2   7   2       41.59       34.68      9.74 o 
  -1   7   2       56.49       32.73      9.74 o 
   0   7   2      151.36      190.95     19.48 o 
   1   7   2      246.49      238.49     22.60 o 
   2   7   2        1.03        5.07      7.79 o 
   3   7   2        7.97       -2.34     10.13 o 
   4   7   2       30.81       43.64     14.81 o 
   5   7   2        8.36        9.35     12.47 o 
 -12   8   2       35.21       14.81     13.64 o 
 -11   8   2      133.54      209.65     24.94 o 
 -10   8   2       18.37       30.79     12.47 o 
  -9   8   2        0.28        3.12      8.57 o 
  -8   8   2        1.47       -6.23      6.23 o 
  -7   8   2       27.88       27.69      6.93 o 
  -6   8   2      244.83      235.37     18.32 o 
  -5   8   2       27.87       31.95     10.13 o 
  -4   8   2       46.37       45.98     11.30 o 
  -3   8   2      311.39      291.49     21.82 o 
  -2   8   2       15.44       18.70      8.96 o 
  -1   8   2       14.06        7.79      8.57 o 
   0   8   2      199.67      187.83     21.43 o 
   1   8   2      170.95      177.70     21.82 o 
   2   8   2       65.88       64.30     14.81 o 
   3   8   2       85.88       90.41     18.70 o 
 -12   9   2        3.52        1.95     12.47 o 
 -11   9   2        0.66       12.86     12.47 o 
 -10   9   2      111.43      152.76     22.60 o 
  -9   9   2      100.20      143.01     21.82 o 
  -8   9   2        1.54       -1.56      8.18 o 
  -7   9   2      309.44      346.02     19.87 o 
  -6   9   2       43.51       53.39     12.47 o 
  -5   9   2        0.56       -5.46      5.85 o 
  -4   9   2      295.22      344.87     24.94 o 
  -3   9   2       10.48       17.93      9.35 o 
  -2   9   2       38.13       26.89     11.30 o 
  -1   9   2        1.86       -5.85      6.62 o 
   0   9   2       21.58       17.93     10.91 o 
   1   9   2       71.01       60.79     15.98 o 
   2   9   2       79.10       57.28     17.54 o 
 -11  10   2        3.96        9.35     12.08 o 
 -10  10   2        3.20        5.85     10.52 o 
  -9  10   2       92.68       87.68     19.09 o 
  -8  10   2       45.02       62.35     17.15 o 
  -7  10   2        2.00       14.81      9.74 o 
  -6  10   2      578.82      584.92     33.12 o 
  -5  10   2      202.50      184.32     21.04 o 
  -4  10   2       54.18       60.79     14.81 o 
  -3  10   2      146.66      154.71     20.65 o 
  -2  10   2      141.22      162.11     21.82 o 
  -1  10   2       22.19       11.30     11.30 o 
   0  10   2       30.57       12.08     12.08 o 
   1  10   2        0.20       -0.39     10.13 o 
 -10  11   2       13.12       12.08     13.25 o 
  -9  11   2       26.87       18.70     14.03 o 
  -8  11   2       33.25       18.32     12.47 o 
  -7  11   2        8.35       12.86     10.91 o 
  -6  11   2       65.73       48.71     14.81 o 
  -5  11   2       88.49       52.61     14.03 o 
  -4  11   2       16.57        4.29      9.74 o 
  -3  11   2       77.57       66.64     16.76 o 
  -2  11   2       49.31       42.09     14.81 o 
  -1  11   2       58.90       37.80     14.03 o 
  -8  12   2       46.90       63.24     13.43 o 
  -7  12   2      101.42      116.13     21.43 o 
  -6  12   2       60.11       54.56     16.37 o 
  -5  12   2        2.69        5.07     10.91 o 
  -4  12   2       38.04       63.91     16.37 o 
   2 -13   3        1.27      -10.13     10.13 o 
   3 -13   3        2.69        0.39      9.74 o 
   4 -13   3       40.51       24.94     14.81 o 
   5 -13   3       86.58      121.19     25.72 o 
   6 -13   3        4.88       -2.34     14.42 o 
   7 -13   3       44.18       32.34     22.60 o 
   8 -13   3       74.37      132.49     32.73 o 
   0 -12   3        1.13       12.47     12.47 o 
   1 -12   3       42.27       35.46     13.25 o 
   2 -12   3       63.24       51.05     15.59 o 
   3 -12   3       53.17       45.20     16.37 o 
   4 -12   3      122.03      131.71     24.55 o 
   5 -12   3       37.78       39.75     16.76 o 
   6 -12   3       18.53       19.87     14.81 o 
   7 -12   3       44.72       65.86     22.60 o 
   8 -12   3        0.67        2.16     10.02 o 
  -2 -11   3       60.26       63.52     17.15 o 
  -1 -11   3       71.33       54.17     16.76 o 
   0 -11   3        0.75       -4.68      7.79 o 
   1 -11   3       36.20       32.34     13.25 o 
   2 -11   3      199.33      191.34     23.77 o 
   3 -11   3      111.86      133.27     21.82 o 
   4 -11   3       87.84      111.06     21.04 o 
   5 -11   3      166.15      250.96     27.67 o 
   6 -11   3       44.67       82.22     20.26 o 
   7 -11   3       51.73       70.92     19.48 o 
   8 -11   3       25.74       24.16     12.47 o 
   9 -11   3        3.78        1.17     11.30 o 
  10 -11   3        4.24       -5.07     12.86 o 
  -3 -10   3        6.32        4.93      7.38 o 
  -2 -10   3       18.32       14.74      7.98 o 
  -1 -10   3      129.87      151.59     20.65 o 
   0 -10   3       58.70       58.84     14.81 o 
   1 -10   3      121.01      109.50     17.93 o 
   2 -10   3       90.33       97.42     17.93 o 
   3 -10   3      195.85      227.19     23.38 o 
   4 -10   3       52.10       61.95      9.92 o 
   5 -10   3        5.54        0.78      6.23 o 
   6 -10   3       87.79       72.87     14.81 o 
   7 -10   3      213.14      236.21     15.57 o 
   8 -10   3        6.38       11.43      7.21 o 
   9 -10   3        0.90       -0.78     10.52 o 
  10 -10   3      170.21      222.12     28.06 o 
  11 -10   3        1.93      -10.13     10.13 o 
  -5  -9   3       62.55       53.00     15.98 o 
  -4  -9   3       44.73       46.37     15.98 o 
  -3  -9   3      106.22      102.07     22.41 o 
  -2  -9   3       59.37       45.39      9.36 o 
  -1  -9   3      227.43      236.03     15.84 o 
   0  -9   3       64.02       90.41     16.37 o 
   1  -9   3       29.31       23.38      9.35 o 
   2  -9   3      136.47      137.10     12.68 o 
   3  -9   3      182.15      214.33     20.65 o 
   4  -9   3      115.12      148.08     17.15 o 
   5  -9   3       63.46       76.38     13.25 o 
   6  -9   3      205.13      210.43     19.09 o 
   7  -9   3       73.08       66.66      7.47 o 
   8  -9   3      275.96      264.21     25.33 o 
   9  -9   3       20.74       33.90     14.03 o 
  10  -9   3       34.31       37.41     14.81 o 
  11  -9   3       71.15       83.78     21.82 o 
  -6  -8   3       50.47       41.70     14.42 o 
  -5  -8   3        5.16        8.96      9.35 o 
  -4  -8   3      253.04      248.87     16.66 o 
  -3  -8   3      263.64      267.13     16.38 o 
  -2  -8   3      109.13      130.39     11.97 o 
  -1  -8   3      556.27      563.31     21.63 o 
   0  -8   3        5.29        2.75      4.31 o 
   1  -8   3      401.65      473.47     26.89 o 
   2  -8   3       18.00       12.86      7.79 o 
   3  -8   3       63.88       55.34     11.30 o 
   4  -8   3      198.04      168.34     15.98 o 
   5  -8   3      132.08      148.86     15.20 o 
   6  -8   3      425.28      444.05     17.35 o 
   7  -8   3       26.66       34.54      5.64 o 
   8  -8   3      234.03      293.82     25.33 o 
   9  -8   3        2.35        2.34      9.74 o 
  10  -8   3       26.47       26.50     13.64 o 
  11  -8   3        6.06        8.18     13.25 o 
  -7  -7   3       34.21       51.83     16.76 o 
  -6  -7   3       17.89       12.08      9.74 o 
  -5  -7   3       92.96       61.18     15.20 o 
  -4  -7   3       18.69       25.91      7.16 o 
  -3  -7   3      413.46      417.51     18.29 o 
  -2  -7   3        1.00        2.81      4.39 o 
  -1  -7   3      165.88      157.05     11.43 o 
   0  -7   3      388.86      418.23     16.53 o 
   1  -7   3      424.76      392.80     22.21 o 
   2  -7   3      948.05      883.81     33.51 o 
   3  -7   3       50.38       75.60     11.69 o 
   4  -7   3      271.63      266.94     17.93 o 
   5  -7   3      200.27      200.52     10.88 o 
   6  -7   3       29.02       18.52      9.04 o 
   7  -7   3      251.58      258.98     10.83 o 
   8  -7   3       15.20       24.55     10.91 o 
   9  -7   3       15.45       32.34     13.25 o 
  10  -7   3        3.87        4.29      9.74 o 
  11  -7   3       43.95       59.23     18.32 o 
  -8  -6   3       70.61       79.11     19.09 o 
  -7  -6   3       18.23        0.00      8.57 o 
  -6  -6   3      165.27      180.81     21.82 o 
  -5  -6   3      322.89      311.36     24.16 o 
  -4  -6   3        3.46        0.05      5.07 o 
  -3  -6   3       53.34       37.98      6.71 o 
  -2  -6   3       14.89       16.07      4.82 o 
  -1  -6   3       22.75       28.82      5.49 o 
   0  -6   3     1349.29     1296.89     44.62 o 
   1  -6   3       15.24       11.62      3.93 o 
   2  -6   3      474.19      455.83     12.68 o 
   3  -6   3     1918.06     1905.91     32.11 o 
   4  -6   3       30.42       33.91      5.33 o 
   5  -6   3      172.58      164.02      7.55 o 
   6  -6   3      510.57      490.05     13.33 o 
   7  -6   3      608.50      606.51     19.84 o 
   8  -6   3        0.08       -2.34      7.40 o 
   9  -6   3       41.58       70.53     16.37 o 
  10  -6   3       64.14       74.04     18.70 o 
  11  -6   3       18.27       22.99     14.81 o 
  -8  -5   3       17.54       16.76     11.69 o 
  -7  -5   3      242.83      263.43     26.11 o 
  -6  -5   3       39.33       52.22     13.25 o 
  -5  -5   3      349.64      361.63     24.94 o 
  -4  -5   3      109.76      106.94      9.26 o 
  -3  -5   3       72.97       57.17      6.93 o 
  -2  -5   3      164.55      156.92      9.08 o 
  -1  -5   3     1657.48     1588.02     29.62 o 
   0  -5   3      126.53      155.41     20.85 o 
   1  -5   3      628.21      654.35     16.63 o 
   2  -5   3      136.86      152.53      7.40 o 
   3  -5   3        9.50       15.69      3.71 o 
   4  -5   3      296.00      279.57     11.29 o 
   5  -5   3       79.89       94.70      6.25 o 
   6  -5   3       64.28       64.40      5.29 o 
   7  -5   3      980.27      995.23     24.77 o 
   8  -5   3      239.21      277.85     23.77 o 
   9  -5   3       43.89       20.26     11.30 o 
  10  -5   3       40.04       38.97     14.03 o 
  11  -5   3       26.46       27.28     13.25 o 
  -9  -4   3        2.42        3.90     10.13 o 
  -8  -4   3       93.72      127.43     20.65 o 
  -7  -4   3      149.55      171.46     21.04 o 
  -6  -4   3       47.61       45.98     11.69 o 
  -5  -4   3       44.30       50.66     10.91 o 
  -4  -4   3       17.90        9.74      4.26 o 
  -3  -4   3      891.16      941.44     25.25 o 
  -2  -4   3      742.49      697.77     17.61 o 
  -1  -4   3       10.16       14.65      3.58 o 
   0  -4   3     5629.08     5692.26     65.85 o 
   1  -4   3     1731.79     1592.26     37.02 o 
   2  -4   3     1292.31     1251.58     22.02 o 
   3  -4   3      645.84      611.24     15.42 o 
   4  -4   3       20.99       40.29      4.59 o 
   5  -4   3        4.48        3.24      3.00 o 
   6  -4   3       29.48       39.60      6.03 o 
   7  -4   3      157.22      160.55     18.70 o 
   8  -4   3      892.16      871.73     42.09 o 
   9  -4   3       43.96       17.15     10.13 o 
  10  -4   3       24.46       28.45     13.25 o 
  11  -4   3      182.55      165.62     26.50 o 
 -10  -3   3        0.35       11.69     13.25 o 
  -9  -3   3      120.14      130.93     20.65 o 
  -8  -3   3        0.17       -8.18      8.18 o 
  -7  -3   3      188.40      241.22     22.21 o 
  -6  -3   3       89.51       76.77     12.86 o 
  -5  -3   3      191.80      189.03      7.79 o 
  -4  -3   3      270.34      275.17      8.63 o 
  -3  -3   3     1075.88     1048.77     16.03 o 
  -2  -3   3       79.92       84.50      6.04 o 
  -1  -3   3        9.27        9.08      2.71 o 
   0  -3   3     2467.90     2636.50     34.27 o 
   1  -3   3     2887.98     2925.38     35.78 o 
   2  -3   3     2222.82     2304.08     32.64 o 
   3  -3   3      119.83      135.61      7.27 o 
   4  -3   3     1251.64     1206.31     23.83 o 
   5  -3   3     1515.26     1579.43     22.13 o 
   6  -3   3        2.21        4.63      2.78 o 
   7  -3   3        5.27        7.40      7.79 o 
   8  -3   3        1.38        1.56      7.79 o 
   9  -3   3      481.34      523.74     35.46 o 
  10  -3   3        1.41        0.39      9.74 o 
  11  -3   3        0.08      -11.30     11.30 o 
 -10  -2   3      184.12      213.16     25.72 o 
  -9  -2   3       12.30       24.55     12.08 o 
  -8  -2   3      156.50      153.93     18.70 o 
  -7  -2   3       72.41       64.71      8.53 o 
  -6  -2   3      233.11      243.63     12.54 o 
  -5  -2   3      913.44      943.29     19.68 o 
  -4  -2   3      753.80      745.64     16.27 o 
  -3  -2   3      262.05      263.13      9.08 o 
  -2  -2   3     3457.87     3351.63     40.99 o 
  -1  -2   3     2687.94     2813.07     39.36 o 
   0  -2   3     7792.11     7487.05    109.89 o 
   1  -2   3     1692.90     1751.33     25.91 o 
   2  -2   3      285.41      271.22     12.86 o 
   3  -2   3       78.23       73.26      8.96 o 
   4  -2   3        9.14        6.36      2.22 o 
   5  -2   3     1265.57     1301.97     19.95 o 
   6  -2   3      666.33      684.01     14.82 o 
   7  -2   3       59.30       82.61     15.20 o 
   8  -2   3       57.48       61.18     15.20 o 
   9  -2   3      189.56      155.48     22.99 o 
  10  -2   3        7.62       13.64     12.08 o 
 -11  -1   3        0.41        1.95     12.08 o 
 -10  -1   3        5.47       10.91     10.52 o 
  -9  -1   3      204.25      212.90     24.16 o 
  -8  -1   3      105.46      145.57     12.54 o 
  -7  -1   3      551.43      571.65     19.96 o 
  -6  -1   3     1224.20     1271.16     41.31 o 
  -5  -1   3      785.61      797.19     19.87 o 
  -4  -1   3      431.23      435.42     10.73 o 
  -3  -1   3        3.18        2.84      2.92 o 
  -2  -1   3       84.25       78.40      4.49 o 
  -1  -1   3     1472.89     1480.03     30.01 o 
   0  -1   3     9193.21     9099.02    235.76 o 
   1  -1   3     1099.67     1103.20     19.41 o 
   2  -1   3     1223.85     1172.89     40.53 o 
   3  -1   3     3313.74     3445.76     97.62 o 
   4  -1   3       42.80       45.80      7.76 o 
   5  -1   3      345.32      377.60     10.70 o 
   6  -1   3       53.28       57.04      7.13 o 
   7  -1   3      285.10      294.21     24.55 o 
   8  -1   3       50.36       49.49     14.42 o 
   9  -1   3       48.89       65.47     17.15 o 
  10  -1   3       29.93       53.00     17.15 o 
 -11   0   3       49.97       46.80     11.01 o 
 -10   0   3       61.74       71.34     11.41 o 
  -9   0   3       26.38       24.08      7.54 o 
  -8   0   3      313.90      332.40     22.99 o 
  -7   0   3      108.59      100.93     13.64 o 
  -6   0   3      501.23      487.50     23.77 o 
  -5   0   3     2660.75     2681.56     33.23 o 
  -4   0   3      816.71      794.47     14.10 o 
  -3   0   3     1609.70     1687.80     23.59 o 
  -2   0   3     2843.82     2780.71     33.99 o 
  -1   0   3      846.40      836.66     21.82 o 
   0   0   3       58.59       75.17      5.37 o 
   1   0   3      344.46      389.19     11.69 o 
   2   0   3      162.38      162.83      8.37 o 
   3   0   3      547.85      517.77     13.70 o 
   4   0   3     1991.12     2075.28     27.85 o 
   5   0   3       31.96       36.89      5.76 o 
   6   0   3      348.45      366.84     15.73 o 
   7   0   3      403.90      413.85     28.84 o 
   8   0   3        0.47       -4.68      8.18 o 
   9   0   3      100.69       75.60     19.09 o 
  10   0   3        5.32      -11.30     11.30 o 
 -12   1   3        1.74       -6.60      7.54 o 
 -11   1   3       49.22       76.91     12.04 o 
 -10   1   3      310.29      323.48     18.60 o 
  -9   1   3       98.60       98.20     15.59 o 
  -8   1   3      425.40      399.04     24.55 o 
  -7   1   3      277.71      271.22     19.09 o 
  -6   1   3       14.86       10.91      5.85 o 
  -5   1   3      779.87      938.88     14.93 o 
  -4   1   3      952.86      996.61     16.87 o 
  -3   1   3      261.77      305.65      9.08 o 
  -2   1   3     1317.51     1357.94     21.21 o 
  -1   1   3     1577.73     1623.82     35.07 o 
   0   1   3      191.97      194.06     12.08 o 
   1   1   3        2.30        3.95      2.92 o 
   2   1   3      533.13      537.76     14.05 o 
   3   1   3     1237.96     1334.80     21.10 o 
   4   1   3      136.36      134.39     12.78 o 
   5   1   3      295.26      290.52     16.21 o 
   6   1   3       12.63       10.13      5.51 o 
   7   1   3       91.72       49.10     15.98 o 
   8   1   3      251.13      248.62     26.11 o 
   9   1   3       45.89       42.09     16.37 o 
 -12   2   3       27.63       37.60     10.47 o 
 -11   2   3       49.50       30.22      8.88 o 
 -10   2   3       24.94       26.89     11.30 o 
  -9   2   3       82.32       87.29     14.81 o 
  -8   2   3        2.63        8.57      6.62 o 
  -7   2   3     1033.49      946.94     35.07 o 
  -6   2   3      373.09      355.39     19.48 o 
  -5   2   3     2713.05     2844.85     37.26 o 
  -4   2   3     1208.80     1406.95     23.03 o 
  -3   2   3      288.87      298.57      9.71 o 
  -2   2   3     1133.78     1065.79     26.89 o 
  -1   2   3       14.59        7.79      4.29 o 
   0   2   3       30.97       26.11      6.23 o 
   1   2   3     2025.58     1977.09     37.22 o 
   2   2   3     4497.71     4527.49     48.45 o 
   3   2   3      212.31      229.58     10.82 o 
   4   2   3      798.88      736.21     59.96 o 
   5   2   3       21.36       16.18      4.70 o 
   6   2   3        3.32       -1.56      7.01 o 
   7   2   3        2.03       18.70      9.74 o 
   8   2   3        0.37       -3.12     10.13 o 
 -12   3   3       36.00       46.04     12.66 o 
 -11   3   3        0.22        0.78      8.96 o 
 -10   3   3      101.08       99.76     16.76 o 
  -9   3   3        2.21        4.68      6.62 o 
  -8   3   3      176.43      187.83     17.54 o 
  -7   3   3      235.75      252.91     18.32 o 
  -6   3   3      187.67      165.79      7.91 o 
  -5   3   3       39.19       41.36      4.68 o 
  -4   3   3       64.60       52.22      5.15 o 
  -3   3   3      936.75      915.00     19.35 o 
  -2   3   3      398.10      328.90     15.98 o 
  -1   3   3      537.41      583.75     22.21 o 
   0   3   3      433.92      459.05     20.65 o 
   1   3   3     1490.53     1565.55     30.83 o 
   2   3   3     2998.08     2979.86     38.32 o 
   3   3   3     1231.71     1171.43     35.10 o 
   4   3   3       29.09       27.71      5.33 o 
   5   3   3       37.81       39.37     12.12 o 
   6   3   3      252.81      243.55     23.77 o 
   7   3   3        4.18        3.90      8.96 o 
 -12   4   3       95.39      121.58     20.65 o 
 -11   4   3      117.67       96.64     17.54 o 
 -10   4   3      100.94       62.35     14.42 o 
  -9   4   3      390.68      340.20     24.16 o 
  -8   4   3      165.84      185.49     17.93 o 
  -7   4   3        0.78       12.08      6.62 o 
  -6   4   3      355.49      374.68     12.72 o 
  -5   4   3        5.12       13.16      6.04 o 
  -4   4   3     1093.47     1000.95     21.69 o 
  -3   4   3      230.32      211.99     13.64 o 
  -2   4   3      589.76      593.88     23.38 o 
  -1   4   3     1258.80     1075.53     33.51 o 
   0   4   3     2394.81     2303.83     55.34 o 
   1   4   3       21.02        8.96      7.01 o 
   2   4   3      146.82      155.71     11.30 o 
   3   4   3        0.81       -2.83      3.46 o 
   4   4   3       97.05       82.90      8.89 o 
   5   4   3       65.81       41.80     25.91 o 
 -12   5   3        0.36       12.08     11.30 o 
 -11   5   3        0.63       15.98     10.91 o 
 -10   5   3      249.26      299.67     24.16 o 
  -9   5   3       54.96       54.56     13.25 o 
  -8   5   3      319.04      328.12     23.38 o 
  -7   5   3      163.41      168.73     17.15 o 
  -6   5   3      226.42      225.90     31.37 o 
  -5   5   3     1251.12     1237.97     26.56 o 
  -4   5   3     1687.64     1534.20     40.92 o 
  -3   5   3      529.36      570.50     24.55 o 
  -2   5   3      377.60      362.80     20.26 o 
  -1   5   3     1264.49     1273.11     40.53 o 
   0   5   3     1199.07     1052.93     37.41 o 
   1   5   3      743.56      711.96     32.34 o 
   2   5   3        2.87        5.07      7.79 o 
   3   5   3       63.76       24.05      7.28 o 
   4   5   3       52.49       52.62     10.52 o 
   5   5   3        0.05        7.01      9.74 o 
 -12   6   3       68.02       53.78     16.76 o 
 -11   6   3       62.49       58.45     15.20 o 
 -10   6   3        2.85        5.46      8.96 o 
  -9   6   3      245.75      249.40     23.77 o 
  -8   6   3        7.76        3.12      7.40 o 
  -7   6   3       28.02       26.66      5.71 o 
  -6   6   3       47.75       32.54      5.99 o 
  -5   6   3      525.25      478.15     22.60 o 
  -4   6   3      383.09      381.89     21.04 o 
  -3   6   3     1625.62     1667.86     47.54 o 
  -2   6   3      271.94      281.35     19.87 o 
  -1   6   3        9.06       -0.39      5.85 o 
   0   6   3      438.22      452.82     26.11 o 
   1   6   3       20.41       24.55      9.74 o 
   2   6   3      181.57      212.38     21.82 o 
   3   6   3        2.80        3.12      9.35 o 
   4   6   3       53.95       43.26     15.20 o 
 -12   7   3       63.95       81.83     18.32 o 
 -11   7   3        3.41       -2.73      8.57 o 
 -10   7   3      316.16      373.71     29.62 o 
  -9   7   3       69.61       78.72     15.98 o 
  -8   7   3       36.92       49.49     13.25 o 
  -7   7   3      830.31      824.10     24.23 o 
  -6   7   3      164.00      177.40     12.07 o 
  -5   7   3        5.41        5.85      6.62 o 
  -4   7   3       35.13       41.31     10.13 o 
  -3   7   3       29.54       28.45      8.96 o 
  -2   7   3      320.18      316.43     22.60 o 
  -1   7   3      345.90      341.37     24.55 o 
   0   7   3        0.10       -1.17      6.62 o 
   1   7   3      230.30      271.22     24.55 o 
   2   7   3       18.56       33.90     13.25 o 
   3   7   3        8.26        8.96     11.69 o 
   4   7   3       89.08       66.64     18.32 o 
 -12   8   3        1.45        3.51     12.08 o 
 -11   8   3       41.94       38.97     15.59 o 
 -10   8   3       12.21       -0.78      9.74 o 
  -9   8   3      115.40      107.16     19.09 o 
  -8   8   3       15.55       10.52      9.35 o 
  -7   8   3      313.30      309.03     16.31 o 
  -6   8   3      518.94      491.78     26.50 o 
  -5   8   3      693.21      676.11     31.95 o 
  -4   8   3        2.09        2.34      6.62 o 
  -3   8   3       28.35       19.09      8.96 o 
  -2   8   3      143.69      150.03     18.70 o 
  -1   8   3      207.85      190.95     21.43 o 
   0   8   3      113.44      122.75     18.70 o 
   1   8   3        5.40        8.57     10.91 o 
   2   8   3      225.41      219.39     26.11 o 
   3   8   3      101.86       93.14     21.04 o 
 -11   9   3       17.68       26.89     14.42 o 
 -10   9   3        3.46       -9.35      9.35 o 
  -9   9   3       57.34       51.05     15.20 o 
  -8   9   3        4.69       -0.39      7.40 o 
  -7   9   3       40.98       24.70      8.77 o 
  -6   9   3       77.53       75.60     14.42 o 
  -5   9   3      101.74       84.56     15.20 o 
  -4   9   3      111.39       91.19     15.98 o 
  -3   9   3      272.77      309.41     24.94 o 
  -2   9   3       33.86       26.89     12.08 o 
  -1   9   3      248.03      268.88     26.11 o 
   0   9   3       41.48       80.28     17.54 o 
   1   9   3        4.72       -7.01     11.30 o 
   2   9   3        5.62        6.23     15.20 o 
 -11  10   3       87.23       83.78     20.26 o 
 -10  10   3        9.96       17.15     13.64 o 
  -9  10   3       17.17       -1.56      9.74 o 
  -8  10   3      145.80      156.65     23.38 o 
  -7  10   3      243.96      231.33     17.25 o 
  -6  10   3       26.36       27.67     11.30 o 
  -5  10   3       28.75       27.28     11.30 o 
  -4  10   3      168.35      171.85     21.43 o 
  -3  10   3       95.64       72.09     16.37 o 
  -2  10   3      103.52      107.94     19.87 o 
  -1  10   3        3.16       -3.12      9.35 o 
   0  10   3       39.54       47.93     17.15 o 
 -10  11   3        3.89       10.13     13.25 o 
  -9  11   3        5.78       10.52     11.69 o 
  -8  11   3        9.64       15.98     13.64 o 
  -7  11   3       43.18       61.96     15.98 o 
  -6  11   3       91.35       73.65     17.15 o 
  -5  11   3       63.40       87.29     18.32 o 
  -4  11   3       17.71       -0.39     10.52 o 
  -3  11   3       90.51       61.18     17.15 o 
  -2  11   3       26.41       34.68     14.03 o 
  -7  12   3       33.67       36.24     15.59 o 
  -6  12   3       33.47        4.68     10.91 o 
   2 -13   4       34.86       47.15     17.54 o 
   3 -13   4       38.08       40.53     17.15 o 
   4 -13   4        5.15       19.87     15.98 o 
   5 -13   4        0.24       21.43     18.32 o 
   6 -13   4       80.59      168.73     33.12 o 
   7 -13   4        1.05       -2.73     20.65 o 
   8 -13   4        0.39       -4.29     24.55 o 
  -1 -12   4        5.30        6.62     12.08 o 
   0 -12   4       71.35       28.84     14.42 o 
   1 -12   4       37.54       28.45     13.25 o 
   2 -12   4       19.83       17.93     13.64 o 
   3 -12   4       36.32       47.15     17.93 o 
   4 -12   4       43.90       45.20     19.48 o 
   5 -12   4        5.63       11.69     14.42 o 
   6 -12   4        8.53       -1.17     14.42 o 
   7 -12   4       94.11      211.21     37.41 o 
   8 -12   4        1.42        1.56     22.99 o 
  -2 -11   4       47.69       42.29     10.72 o 
  -1 -11   4        1.99       -1.17      8.96 o 
   0 -11   4       37.98       52.61     15.59 o 
   1 -11   4       25.90       37.80     14.03 o 
   2 -11   4       11.52       24.16     12.47 o 
   3 -11   4       59.59       85.34     19.09 o 
   4 -11   4       25.03       21.04     10.52 o 
   5 -11   4       30.63       42.48     12.47 o 
   6 -11   4       57.45       26.11     11.30 o 
   7 -11   4       14.28       15.98     10.13 o 
   9 -11   4        5.84        0.78     10.52 o 
  10 -11   4       47.00       43.26     17.15 o 
  -4 -10   4        1.19       -5.46      8.96 o 
  -3 -10   4       10.91        9.69      7.98 o 
  -2 -10   4       55.14       43.04      9.32 o 
  -1 -10   4       24.65       19.04      7.30 o 
   0 -10   4        2.19       19.48      9.74 o 
   1 -10   4       33.29       34.29     11.69 o 
   2 -10   4       21.28       10.52      8.96 o 
   3 -10   4       93.90       90.41     15.98 o 
   4 -10   4       78.10       96.64     15.98 o 
   5 -10   4       38.77       69.75     14.42 o 
   6 -10   4       44.54       39.36     11.30 o 
   7 -10   4       51.81       54.99      9.20 o 
   8 -10   4      140.63      149.25     20.26 o 
   9 -10   4        1.13       -7.01      9.35 o 
  10 -10   4        1.79       -2.34     12.08 o 
  11 -10   4        0.46        5.07     14.42 o 
  -5  -9   4       32.12       29.62     13.25 o 
  -4  -9   4        8.56       -6.62      8.18 o 
  -3  -9   4       12.07        9.91      7.60 o 
  -2  -9   4       41.75       47.17      9.23 o 
  -1  -9   4       88.46       81.88     10.61 o 
   0  -9   4       21.56       25.77      7.27 o 
   1  -9   4       79.57      114.96     16.76 o 
   2  -9   4        7.82       11.30      7.79 o 
   3  -9   4       41.45       32.73      9.74 o 
   4  -9   4       48.72       45.98     11.30 o 
   5  -9   4       81.59       90.41     14.03 o 
   6  -9   4      319.23      369.33     21.24 o 
   7  -9   4      211.14      220.02     14.26 o 
   8  -9   4      125.26      136.00     19.87 o 
   9  -9   4        6.40        2.34     10.13 o 
  10  -9   4        6.79       17.54     12.47 o 
  11  -9   4        1.03       -5.07     12.47 o 
  -6  -8   4        0.08       -7.79      7.79 o 
  -5  -8   4       57.46       57.67     15.98 o 
  -4  -8   4       95.29       85.51     11.10 o 
  -3  -8   4       17.56       21.97      6.75 o 
  -2  -8   4      303.78      298.14     15.70 o 
  -1  -8   4      108.74      116.69     11.16 o 
   0  -8   4      474.33      518.10     29.03 o 
   1  -8   4       75.91       56.11     11.69 o 
   2  -8   4      440.49      378.78     23.38 o 
   3  -8   4      498.46      499.58     26.89 o 
   4  -8   4        3.20        1.34      3.70 o 
   5  -8   4        6.80        8.38      4.41 o 
   6  -8   4      339.34      341.95     12.42 o 
   7  -8   4       24.28        6.36     12.66 o 
   8  -8   4      312.53      328.90     25.72 o 
   9  -8   4        0.08        1.56     10.13 o 
  10  -8   4      110.65      146.13     24.16 o 
  11  -8   4       34.42       44.81     17.54 o 
  -7  -7   4       18.34       31.95     13.25 o 
  -6  -7   4       40.00       55.73     14.81 o 
  -5  -7   4        1.33        6.23      8.57 o 
  -4  -7   4        3.43        5.26      5.24 o 
  -3  -7   4      551.13      542.81     20.49 o 
  -2  -7   4        5.54       -1.00      3.74 o 
  -1  -7   4        6.99        4.90      4.54 o 
   0  -7   4       68.12       73.76      8.25 o 
   1  -7   4     1401.70     1412.55     30.98 o 
   2  -7   4      179.00      172.63     15.98 o 
   3  -7   4      537.03      557.74     16.29 o 
   4  -7   4      895.70      864.96     22.12 o 
   5  -7   4       25.62       22.12      7.99 o 
   6  -7   4      214.22      192.15      9.03 o 
   7  -7   4      329.42      339.10     15.76 o 
   8  -7   4      296.46      266.16     25.33 o 
   9  -7   4        1.48       -3.90      8.96 o 
  10  -7   4       11.49       28.06     14.03 o 
  11  -7   4        6.02        1.56     12.08 o 
  -8  -6   4       17.95        7.79     11.30 o 
  -7  -6   4       88.86       69.75     17.15 o 
  -6  -6   4       42.12       45.20     14.03 o 
  -5  -6   4       35.49       40.14     12.08 o 
  -4  -6   4      244.15      195.48     54.17 o 
  -3  -6   4      120.36      126.57      8.22 o 
  -2  -6   4     1828.63     1762.80     69.95 o 
  -1  -6   4      140.57      163.35     13.05 o 
   0  -6   4     1412.50     1249.83     26.86 o 
   1  -6   4     1394.67     1422.03     28.19 o 
   2  -6   4        1.25        2.64      2.88 o 
   3  -6   4        0.84        1.95      3.90 o 
   4  -6   4      348.09      345.11     15.39 o 
   5  -6   4      509.69      491.64     19.25 o 
   6  -6   4      386.48      393.10     15.53 o 
   7  -6   4      193.09      204.59     21.43 o 
   8  -6   4     1111.74     1158.15     49.49 o 
   9  -6   4        0.27       -3.12      8.57 o 
  10  -6   4        4.34       -1.95      9.35 o 
  11  -6   4       49.20       46.37     19.09 o 
  -8  -5   4       12.68       10.91      9.35 o 
  -7  -5   4        0.87        6.23      8.96 o 
  -6  -5   4       55.44       44.03     12.47 o 
  -5  -5   4      108.09      122.75     16.76 o 
  -4  -5   4       17.59       17.36      5.33 o 
  -3  -5   4      307.71      280.36     12.64 o 
  -2  -5   4       76.38       72.85      7.15 o 
  -1  -5   4     2707.98     2589.09     40.37 o 
   0  -5   4      639.33      720.90     18.16 o 
   1  -5   4      597.59      500.38     41.51 o 
   2  -5   4      238.59      190.19     10.33 o 
   3  -5   4       86.88       98.23     14.22 o 
   4  -5   4      158.31      151.40      6.73 o 
   5  -5   4     1008.73     1005.54     21.34 o 
   6  -5   4       19.16       22.56      5.48 o 
   7  -5   4        2.02       -5.46      5.46 o 
   8  -5   4       11.25       -0.39      8.18 o 
   9  -5   4      461.45      377.22     30.79 o 
  10  -5   4      157.83      142.63     24.16 o 
  11  -5   4       22.90       33.51     15.20 o 
  -9  -4   4        2.91        8.18     12.08 o 
  -8  -4   4       78.76       99.76     18.70 o 
  -7  -4   4        1.40       -1.56      7.01 o 
  -6  -4   4        5.63       -5.07      5.07 o 
  -5  -4   4      634.91      633.91     27.86 o 
  -4  -4   4      442.14      432.61     14.97 o 
  -3  -4   4      187.74      194.76      6.83 o 
  -2  -4   4     4472.76     4327.86     56.18 o 
  -1  -4   4     1395.68     1407.40     39.36 o 
   0  -4   4       17.45        8.06      2.61 o 
   1  -4   4     2369.97     2448.63     27.37 o 
   2  -4   4      116.16      121.19     10.52 o 
   3  -4   4     1227.76     1160.03     23.53 o 
   4  -4   4       32.27       31.31      3.11 o 
   5  -4   4     1420.23     1538.89     22.28 o 
   6  -4   4      929.28      924.40     23.69 o 
   7  -4   4       21.48       10.52      8.96 o 
   8  -4   4        1.52       -4.29      8.96 o 
   9  -4   4       11.16       12.86     10.52 o 
  10  -4   4        0.50       -4.68     10.52 o 
  11  -4   4        0.22        5.07     12.47 o 
 -10  -3   4        5.74       -8.96     10.13 o 
  -9  -3   4       58.53       49.49     14.81 o 
  -8  -3   4        0.95        3.90      7.79 o 
  -7  -3   4        2.28       14.81      8.96 o 
  -6  -3   4       87.66       77.16     12.86 o 
  -5  -3   4        0.34       -2.14      2.48 o 
  -4  -3   4     1181.12     1192.36     23.77 o 
  -3  -3   4     1654.33     1628.12     27.73 o 
  -2  -3   4      234.44      253.14      9.36 o 
  -1  -3   4      897.67      841.50     22.41 o 
   0  -3   4      232.49      216.28      7.35 o 
   1  -3   4     1266.49     1343.68     22.98 o 
   2  -3   4     1736.07     1773.84     29.05 o 
   3  -3   4     2294.92     2522.85     38.71 o 
   5  -3   4       17.28       15.69      6.43 o 
   6  -3   4       85.18       92.97      8.58 o 
   7  -3   4      183.01      194.06     21.43 o 
   8  -3   4       26.61       30.79     12.08 o 
   9  -3   4       68.49       48.71     15.59 o 
  10  -3   4       43.17       72.87     19.87 o 
 -10  -2   4        4.45        0.78     10.13 o 
  -9  -2   4       35.55       47.15     13.64 o 
  -8  -2   4      246.56      265.77     24.16 o 
  -7  -2   4      268.72      283.00     14.72 o 
  -6  -2   4       64.47       60.01     11.30 o 
  -5  -2   4      198.67      171.55      8.14 o 
  -4  -2   4      509.84      468.87     13.01 o 
  -3  -2   4     1146.36     1186.27     21.36 o 
  -2  -2   4       38.20       32.02      3.83 o 
   0  -2   4       25.04       35.27      5.85 o 
   1  -2   4      480.96      473.09     12.68 o 
   2  -2   4     1322.69     1253.05     37.80 o 
   3  -2   4     2394.19     2504.09     43.84 o 
   4  -2   4      646.66      621.16     16.37 o 
   5  -2   4       53.60       58.53      8.77 o 
   6  -2   4       26.47       20.87      5.61 o 
   7  -2   4       18.08       15.59      9.74 o 
   8  -2   4       57.92       47.93     15.20 o 
   9  -2   4        1.07        0.39      9.35 o 
  10  -2   4        7.88       15.98     12.47 o 
 -11  -1   4       20.72       14.42     11.69 o 
 -10  -1   4       63.77       42.87     14.42 o 
  -9  -1   4        0.27       -3.51      5.79 o 
  -8  -1   4      105.76       82.22     14.81 o 
  -7  -1   4        0.87        0.39      6.23 o 
  -6  -1   4     1500.62     1447.30     44.81 o 
  -5  -1   4     2484.60     2503.77     34.65 o 
  -4  -1   4      343.96      384.34     15.39 o 
  -3  -1   4     1017.56      924.00     17.50 o 
  -2  -1   4     1332.42     1402.81     38.58 o 
  -1  -1   4       88.39       97.97      5.15 o 
   0  -1   4      683.55      699.16     15.97 o 
   1  -1   4      504.99      519.41     22.60 o 
   2  -1   4        2.49        5.96      3.16 o 
   3  -1   4      578.22      602.10     17.30 o 
   4  -1   4      129.22      147.54      7.99 o 
   5  -1   4      299.58      286.62     13.75 o 
   6  -1   4        0.59       -3.51      6.23 o 
   7  -1   4       28.19       21.43     10.52 o 
   8  -1   4      235.61      211.99     24.94 o 
   9  -1   4       33.91       32.73     14.42 o 
  10  -1   4       53.85       52.61     17.54 o 
 -11   0   4       46.34       50.46     11.16 o 
 -10   0   4       74.93       73.86     18.12 o 
  -9   0   4      241.78      199.52     21.04 o 
  -8   0   4       40.19       34.68     10.52 o 
  -7   0   4       19.29       37.80     10.13 o 
  -6   0   4      193.50      208.09     16.37 o 
  -5   0   4      146.53      125.38      6.07 o 
  -4   0   4     1560.64     1539.01     24.25 o 
  -3   0   4      124.12      135.19      6.54 o 
  -2   0   4     1664.14     1650.21     39.94 o 
  -1   0   4     2243.96     2288.56     30.57 o 
   0   0   4      222.80      232.22      9.64 o 
   1   0   4      798.83      803.47     19.11 o 
   2   0   4      386.43      361.31     13.36 o 
   3   0   4       25.04       25.25      3.53 o 
   4   0   4       10.64        2.67      2.41 o 
   5   0   4       32.97       32.34      6.54 o 
   6   0   4        0.98        7.01      6.62 o 
   7   0   4      100.53       99.37     18.70 o 
   8   0   4        1.27       19.87     11.30 o 
   9   0   4      136.08      134.05     23.38 o 
 -12   1   4       17.30       23.58      9.09 o 
 -11   1   4       22.87       26.35      8.37 o 
 -10   1   4       88.36       88.46     16.76 o 
  -9   1   4        2.13        0.00      6.62 o 
  -8   1   4      936.05      831.20     36.24 o 
  -7   1   4      316.67      325.78     21.43 o 
  -6   1   4      100.42       85.34     11.69 o 
  -5   1   4     1019.14     1037.99     21.43 o 
  -4   1   4     1227.71     1149.46     20.69 o 
  -3   1   4      152.94      168.27      9.74 o 
  -2   1   4       87.68      115.08      8.38 o 
  -1   1   4      302.98      290.71     14.81 o 
   0   1   4      559.43      513.61     21.04 o 
   1   1   4      544.63      529.91     16.38 o 
   2   1   4      673.00      682.42     19.54 o 
   3   1   4     2775.10     2815.18     35.47 o 
   4   1   4        0.33       -2.94      2.96 o 
   5   1   4       85.26      108.00     10.33 o 
   6   1   4       97.08       67.42     15.59 o 
   7   1   4       90.70       99.76     18.32 o 
   8   1   4        0.13       14.03     11.30 o 
   9   1   4       15.21       14.81     12.86 o 
 -12   2   4       35.61       31.35      9.91 o 
 -11   2   4       30.04       38.19     14.03 o 
 -10   2   4       62.10       51.05     14.42 o 
  -9   2   4       45.72       36.63     11.30 o 
  -8   2   4      127.32      128.99     15.59 o 
  -7   2   4      273.68      266.16     18.70 o 
  -6   2   4     2150.16     2079.63     68.39 o 
  -5   2   4      360.56      394.33     12.16 o 
  -4   2   4     3953.52     3774.87     48.74 o 
  -3   2   4     2628.61     2574.73     76.38 o 
  -2   2   4      173.08      195.05      8.65 o 
  -1   2   4      124.88       83.39      9.35 o 
   0   2   4      294.45      279.41     16.37 o 
   1   2   4       79.46       71.80      7.66 o 
   2   2   4       10.13       15.96      5.37 o 
   3   2   4      158.89      165.92      8.63 o 
   4   2   4      381.07      378.34     13.13 o 
   5   2   4      232.49      201.08     21.04 o 
   6   2   4      101.61       97.81     17.54 o 
   7   2   4      132.46      151.98     21.82 o 
   8   2   4       16.63       24.94     13.64 o 
 -12   3   4        1.28       -0.39     10.13 o 
 -11   3   4       24.64       40.14     13.25 o 
 -10   3   4      186.23      152.76     19.09 o 
  -9   3   4        5.45        1.56      7.79 o 
  -8   3   4       31.05       38.58     10.52 o 
  -7   3   4      564.16      548.68     27.28 o 
  -6   3   4     1679.69     1730.22     30.01 o 
  -5   3   4      154.17      173.90      8.80 o 
  -4   3   4      125.11      132.17      8.04 o 
  -3   3   4     1304.35     1255.73     24.63 o 
  -2   3   4     3029.26     3030.98     61.57 o 
  -1   3   4      395.01      419.30     20.26 o 
   0   3   4      499.28      457.88     22.99 o 
   1   3   4     4249.61     4212.90     85.34 o 
   2   3   4       37.71       44.31      7.42 o 
   3   3   4      328.41      319.40     12.31 o 
   4   3   4       16.18       13.42      4.86 o 
   5   3   4        2.57       14.22      6.61 o 
   6   3   4       17.41       10.91     10.91 o 
   7   3   4       21.61       10.13     12.08 o 
 -12   4   4        0.44        5.46     10.52 o 
 -11   4   4        2.65       -3.12      8.96 o 
 -10   4   4      130.26      109.11     17.54 o 
  -9   4   4      275.27      344.09     25.33 o 
  -8   4   4      803.33      781.71     35.46 o 
  -7   4   4       53.80       45.59     10.91 o 
  -6   4   4     1490.16     1509.19     29.31 o 
  -5   4   4      904.83      873.04     21.23 o 
  -4   4   4      346.27      346.77     29.03 o 
  -3   4   4     1550.93     1568.88     42.09 o 
  -2   4   4        2.02       -1.56      4.68 o 
  -1   4   4      140.52      127.82     13.64 o 
   0   4   4      111.23       86.12     12.86 o 
   1   4   4       81.18       96.25     13.64 o 
   2   4   4      566.44      584.92     30.40 o 
   3   4   4       16.77        8.69      6.54 o 
   4   4   4       45.68       31.44      6.66 o 
   5   4   4      161.03      207.70     22.99 o 
 -12   5   4      100.20       97.03     19.87 o 
 -11   5   4        0.32       -2.34      8.18 o 
 -10   5   4        6.72       17.93     11.30 o 
  -9   5   4      351.88      366.31     26.50 o 
  -8   5   4      806.42      842.50     38.97 o 
  -7   5   4       60.72       70.14     13.25 o 
  -6   5   4      138.36      155.65     10.30 o 
  -5   5   4      502.20      473.56     16.70 o 
  -4   5   4      802.80      792.62     29.62 o 
  -3   5   4      157.30      151.98     14.42 o 
  -2   5   4      266.32      266.55     18.70 o 
  -1   5   4      208.05      236.93     18.70 o 
   0   5   4        0.38        7.40      7.79 o 
   1   5   4      782.62      833.54     37.02 o 
   2   5   4      127.52      120.02     17.54 o 
   3   5   4       61.50       40.14     13.25 o 
   4   5   4        1.94        2.73      9.74 o 
 -12   6   4        3.94       12.86     11.69 o 
 -11   6   4       99.23      106.38     19.48 o 
 -10   6   4      123.21       93.14     18.32 o 
  -9   6   4       23.23        5.46      8.18 o 
  -8   6   4      347.30      350.33     26.11 o 
  -7   6   4       88.72       96.87      9.64 o 
  -6   6   4       73.99       77.04      8.65 o 
  -5   6   4      688.61      642.32     20.58 o 
  -4   6   4        1.29        4.29      5.85 o 
  -3   6   4       36.97       39.36     10.52 o 
  -2   6   4       68.95       48.71     11.30 o 
  -1   6   4      150.49      103.66     15.59 o 
   0   6   4      284.03      324.61     24.16 o 
   1   6   4        0.29        4.68      8.57 o 
   2   6   4      287.02      319.15     26.89 o 
   3   6   4       59.64       46.76     14.81 o 
   4   6   4       96.66       86.90     18.70 o 
 -12   7   4       43.16       37.80     14.81 o 
 -11   7   4       13.95       21.43     12.86 o 
 -10   7   4       68.46       74.82     17.93 o 
  -9   7   4       16.19        4.68      8.18 o 
  -8   7   4       24.25       26.50     10.91 o 
  -7   7   4      130.04      148.92     11.97 o 
  -6   7   4       51.22       46.56      7.98 o 
  -5   7   4        3.99       -1.56      6.23 o 
  -4   7   4       69.44       64.30     12.47 o 
  -3   7   4        1.21        5.85      7.40 o 
  -2   7   4       14.82       -2.73      7.01 o 
  -1   7   4       66.28       69.36     15.20 o 
   0   7   4       26.94       38.58     12.86 o 
   1   7   4        1.70       19.48     11.69 o 
   2   7   4       22.76       12.47     12.86 o 
   3   7   4      134.45      136.78     22.99 o 
 -12   8   4        8.03       13.64     12.86 o 
 -11   8   4       38.73       61.57     17.54 o 
 -10   8   4       92.71      125.48     21.82 o 
  -9   8   4       51.05       26.11     12.86 o 
  -8   8   4       96.92       82.22     17.15 o 
  -7   8   4       23.82       16.95      6.89 o 
  -6   8   4      244.66      235.07     14.92 o 
  -5   8   4       63.00       52.22     12.47 o 
  -4   8   4        1.97        0.78      7.79 o 
  -3   8   4      176.48      180.42     20.26 o 
  -2   8   4      115.84      143.40     19.87 o 
  -1   8   4        5.85       -2.73      8.96 o 
   0   8   4       99.92      103.66     19.87 o 
   1   8   4       45.65       77.16     18.32 o 
   2   8   4       64.30       54.56     17.93 o 
 -11   9   4       29.14       40.53     15.98 o 
 -10   9   4        4.42        4.29     10.13 o 
  -9   9   4      138.00      183.15     24.94 o 
  -8   9   4      109.64      134.83     21.04 o 
  -7   9   4       41.88       38.16     18.51 o 
  -6   9   4       49.20       39.36     12.47 o 
  -5   9   4      147.25      156.26     19.48 o 
  -4   9   4        8.05        5.46      8.57 o 
  -3   9   4        1.60        5.46      8.96 o 
  -2   9   4      226.83      202.25     24.16 o 
  -1   9   4       52.65       81.83     19.09 o 
   0   9   4        0.01        2.73     11.69 o 
   1   9   4       23.59       21.04     14.03 o 
 -10  10   4        5.75       16.76     12.08 o 
  -9  10   4        0.98       -8.18      8.18 o 
  -8  10   4       90.49       74.04     17.93 o 
  -7  10   4      231.99      217.72     17.25 o 
  -6  10   4      172.67      152.37     20.26 o 
  -5  10   4       24.12        5.85     10.52 o 
  -4  10   4       50.42       40.53     14.03 o 
  -3  10   4        0.07       -8.96      8.96 o 
  -2  10   4       20.87       24.94     14.42 o 
  -1  10   4       52.07       25.72     14.81 o 
  -9  11   4       25.29       24.55     14.81 o 
  -8  11   4       61.68       66.64     19.48 o 
  -7  11   4       15.71        1.72     10.72 o 
  -6  11   4        8.69        2.34     10.91 o 
  -5  11   4        2.89        6.23     11.69 o 
  -4  11   4       13.20       -3.90      9.35 o 
  -3  11   4       45.84       43.64     16.37 o 
   1 -13   5        5.02       17.15     13.25 o 
   2 -13   5       18.68       19.09     14.42 o 
   3 -13   5       11.87       -5.85     14.81 o 
   4 -13   5       30.94       36.24     18.70 o 
   5 -13   5       51.68      167.18     34.68 o 
   6 -13   5        4.96       13.25     25.72 o 
   7 -13   5        3.12        2.90      8.64 o 
   8 -13   5        7.41       48.32     47.93 o 
  -1 -12   5        7.93       21.43     13.64 o 
   0 -12   5       24.41       28.06     14.42 o 
   1 -12   5        3.32       15.59     12.86 o 
   2 -12   5      191.88      216.28     28.06 o 
   3 -12   5       74.18      104.83     23.77 o 
   4 -12   5       57.54       49.10     14.03 o 
   5 -12   5        0.83       -7.01      7.79 o 
   6 -12   5        6.90       -5.07      8.18 o 
   7 -12   5       13.11        8.18     10.13 o 
  -3 -11   5        1.87        2.73     11.69 o 
  -2 -11   5      127.42      127.04     15.39 o 
  -1 -11   5        0.28       -1.03      6.71 o 
   0 -11   5       27.47       25.33     11.69 o 
   1 -11   5       20.58       17.54     11.30 o 
   2 -11   5       81.02       45.59     13.64 o 
   3 -11   5      132.15      147.69     20.26 o 
   4 -11   5       70.69       45.98     13.25 o 
   5 -11   5       33.21       36.63     12.08 o 
   6 -11   5       74.67       65.08     15.20 o 
   7 -11   5       29.87       10.52      9.74 o 
  10 -11   5       43.78       40.53     17.15 o 
  -4 -10   5       55.32       63.52     16.76 o 
  -3 -10   5        0.26        8.80      6.99 o 
  -2 -10   5       71.50       56.79     11.01 o 
  -1 -10   5      246.93      196.27     15.55 o 
   0 -10   5      216.33      240.89     17.08 o 
   1 -10   5      102.98       85.73     16.37 o 
   2 -10   5      140.70      139.90     18.32 o 
   3 -10   5        0.54        0.39      7.01 o 
   4 -10   5       69.13       73.26     14.81 o 
   5 -10   5       18.12       25.72      9.35 o 
   6 -10   5       57.54       31.17     10.91 o 
   7 -10   5        6.16       14.81      9.35 o 
   8 -10   5      453.04      485.16     31.95 o 
   9 -10   5        4.05        0.00     10.91 o 
  10 -10   5       60.70       60.79     19.09 o 
  -5  -9   5        3.94       -3.51      8.18 o 
  -4  -9   5      115.88       98.59     18.32 o 
  -3  -9   5      198.66      191.15     15.25 o 
  -2  -9   5        0.62        4.74      5.33 o 
  -1  -9   5       69.57       63.59      9.71 o 
   0  -9   5      295.08      304.46     16.38 o 
   1  -9   5      413.49      433.33     27.67 o 
   2  -9   5      398.14      436.45     27.28 o 
   3  -9   5        1.03       -3.90      6.23 o 
   4  -9   5      136.50      150.03     17.15 o 
   5  -9   5      131.32      164.06     17.93 o 
   6  -9   5       60.31       60.51      8.82 o 
   7  -9   5       65.83       70.27      9.92 o 
   8  -9   5       31.78       41.31     15.20 o 
   9  -9   5        2.14       -3.51      9.35 o 
  10  -9   5        8.09        0.39     12.47 o 
  11  -9   5        3.17        5.46     14.03 o 
  -6  -8   5       46.14       38.97     13.64 o 
  -5  -8   5       87.25       86.90     17.15 o 
  -4  -8   5        5.49        4.29      5.51 o 
  -3  -8   5      193.13      193.04     27.08 o 
  -2  -8   5      342.42      301.97     29.81 o 
  -1  -8   5        0.82       -3.72      4.11 o 
   0  -8   5        4.60        3.09      4.66 o 
   1  -8   5      228.51      251.24     17.54 o 
   2  -8   5      605.36      617.65     29.62 o 
   3  -8   5      348.05      381.50     23.77 o 
   4  -8   5       31.74       35.83      8.57 o 
   5  -8   5       73.74       70.16      8.37 o 
   6  -8   5     1253.36     1193.21     30.31 o 
   7  -8   5       92.40       77.80     18.70 o 
   8  -8   5      155.53      174.19     22.21 o 
   9  -8   5       22.71       41.31     14.81 o 
  10  -8   5       17.61       14.81     13.64 o 
  11  -8   5        9.92       13.64     15.20 o 
  -7  -7   5        3.89        0.00     10.52 o 
  -6  -7   5       30.45       35.46     12.86 o 
  -5  -7   5      196.74      152.76     19.87 o 
  -4  -7   5       51.13       73.23      9.43 o 
  -3  -7   5        0.07       -2.95      4.02 o 
  -2  -7   5        6.32        2.15      3.93 o 
  -1  -7   5     1373.56     1337.72     45.98 o 
   0  -7   5        1.62        4.76      3.93 o 
   1  -7   5        0.76       -0.48      3.30 o 
   2  -7   5      161.03      193.28     17.15 o 
   3  -7   5       33.41       29.80      5.43 o 
   4  -7   5       36.14       31.86      5.79 o 
   5  -7   5        0.90        4.03      3.65 o 
   6  -7   5       27.16       38.43      6.83 o 
   7  -7   5       76.26       93.36      9.74 o 
   8  -7   5       36.98       33.12     12.47 o 
   9  -7   5       65.24       52.22     15.98 o 
  10  -7   5      240.68      315.26     32.73 o 
  11  -7   5       10.56       -4.29     13.25 o 
  -8  -6   5       55.80       43.64     16.37 o 
  -7  -6   5      163.59      150.42     21.82 o 
  -6  -6   5        1.45       -6.62      7.40 o 
  -5  -6   5      476.90      441.13     28.45 o 
  -4  -6   5        1.08        5.00      4.66 o 
  -3  -6   5       42.66       27.69      6.04 o 
  -2  -6   5      134.52      116.16      9.37 o 
  -1  -6   5      204.11      194.80     10.86 o 
   0  -6   5     2125.58     2095.91     87.87 o 
   1  -6   5       63.18       58.39      4.16 o 
   2  -6   5      197.32      169.90      8.98 o 
   3  -6   5      105.72       91.90     16.76 o 
   4  -6   5      194.32      176.46     22.21 o 
   5  -6   5      260.80      273.02     13.62 o 
   6  -6   5      188.50      203.81     20.26 o 
   7  -6   5        6.26        8.18      9.74 o 
   8  -6   5        4.41        7.01      8.96 o 
   9  -6   5       65.88       61.96     17.54 o 
  10  -6   5        0.13       -0.78     10.52 o 
  11  -6   5       76.67       70.14     22.21 o 
  -9  -5   5       41.29       47.15     17.15 o 
  -8  -5   5        5.09       -8.96      8.96 o 
  -7  -5   5      150.99      139.12     20.65 o 
  -6  -5   5       33.11       30.79     11.30 o 
  -5  -5   5       38.23       40.53     11.30 o 
  -4  -5   5       94.67      104.25      9.18 o 
  -3  -5   5      362.87      379.25     14.92 o 
  -2  -5   5       10.05        3.12      3.44 o 
  -1  -5   5      318.23      314.25     12.26 o 
   0  -5   5      107.18      109.63     10.13 o 
   1  -5   5      755.14      745.99     13.64 o 
   2  -5   5      147.33      194.38      9.43 o 
   3  -5   5       25.11       23.71      4.82 o 
   4  -5   5      124.82      101.43      7.65 o 
   5  -5   5      496.09      521.35     17.92 o 
   6  -5   5       18.30       19.63      5.77 o 
   7  -5   5      177.33      149.25     19.87 o 
   8  -5   5      301.21      301.62     26.89 o 
   9  -5   5       30.69       21.04     13.25 o 
  10  -5   5       24.05       29.62     17.15 o 
  -9  -4   5       48.81       40.53     14.81 o 
  -8  -4   5        3.67       11.69     10.13 o 
  -7  -4   5      575.62      570.50     33.51 o 
  -6  -4   5       35.99       39.36     10.91 o 
  -5  -4   5       56.27       60.23     12.66 o 
  -4  -4   5        1.15        1.80      3.27 o 
  -3  -4   5      645.79      661.80     18.13 o 
  -2  -4   5      602.04      581.64     16.10 o 
  -1  -4   5      940.34     1014.74     21.47 o 
   0  -4   5      350.01      363.14      8.89 o 
   1  -4   5        2.82        4.23      2.06 o 
   2  -4   5      156.28      166.76      8.82 o 
   3  -4   5     1176.17     1302.40     26.97 o 
   4  -4   5        3.18        9.70      3.82 o 
   5  -4   5       35.69       14.73     20.65 o 
   6  -4   5       93.65       77.64      8.43 o 
   7  -4   5        0.68        2.73      8.96 o 
   8  -4   5        2.37       -1.56     10.13 o 
   9  -4   5      212.22      178.87     25.33 o 
  10  -4   5        3.92        7.79     11.69 o 
 -10  -3   5        4.09       10.13     11.30 o 
  -9  -3   5       77.50       87.29     18.32 o 
  -8  -3   5       31.75       49.10     14.03 o 
  -7  -3   5        3.75        8.18      8.18 o 
  -6  -3   5      496.08      506.98     28.06 o 
  -5  -3   5      548.09      569.02     16.75 o 
  -4  -3   5      509.46      533.23     15.70 o 
  -3  -3   5       27.42       26.21      4.49 o 
  -2  -3   5      223.64      228.32      9.50 o 
   0  -3   5      589.01      598.68     11.28 o 
   1  -3   5        0.70       -1.95      3.12 o 
   2  -3   5      361.79      346.38     15.20 o 
   3  -3   5     4702.81     4960.87     65.96 o 
   4  -3   5      170.05      174.44     10.54 o 
   5  -3   5      813.19      507.76     22.99 o 
   6  -3   5       25.76       29.84      6.65 o 
   7  -3   5       41.53       35.46     12.86 o 
   8  -3   5       47.30       12.08     11.69 o 
   9  -3   5        0.52       -7.40      7.40 o 
  10  -3   5        1.73       -4.29     11.30 o 
 -10  -2   5       25.96       33.12     14.03 o 
  -9  -2   5      330.30      302.01     27.28 o 
  -8  -2   5       18.70       34.29     11.69 o 
  -7  -2   5       10.84       12.08      8.57 o 
  -6  -2   5      180.42      176.53     17.15 o 
  -5  -2   5      560.78      574.59     15.57 o 
  -4  -2   5      681.28      637.98     16.29 o 
  -3  -2   5     1543.30     1611.77     27.06 o 
  -2  -2   5      284.51      270.55     10.52 o 
  -1  -2   5      867.67      821.00     16.47 o 
   0  -2   5      243.10      204.07      9.09 o 
   1  -2   5     1305.27     1285.77     34.68 o 
   2  -2   5      154.10      193.80      9.87 o 
   3  -2   5      145.38      139.31     16.95 o 
   4  -2   5     1608.42     1613.15     33.07 o 
   5  -2   5       59.12       61.77      8.05 o 
   6  -2   5      241.26      212.15     13.39 o 
   7  -2   5      431.51      446.97     31.17 o 
   8  -2   5       25.96       33.90     13.25 o 
   9  -2   5      174.97      127.43     23.77 o 
  10  -2   5       10.97       10.91     14.42 o 
 -11  -1   5       76.72       68.20     18.32 o 
 -10  -1   5      241.36      264.99     26.50 o 
  -9  -1   5       22.47       21.82     10.52 o 
  -8  -1   5      737.62      706.89     35.85 o 
  -7  -1   5      674.25      747.81     34.29 o 
  -6  -1   5       22.49       16.76      7.40 o 
  -5  -1   5       78.89       68.96      7.01 o 
  -4  -1   5      477.30      475.78     19.48 o 
  -3  -1   5       53.22       72.45      5.77 o 
  -2  -1   5      223.98      247.87      9.08 o 
  -1  -1   5      388.96      395.96     13.64 o 
   0  -1   5     1622.78     1521.15     27.81 o 
   1  -1   5     3618.91     3683.21     51.85 o 
   2  -1   5     1254.02     1196.66     25.95 o 
   3  -1   5     1384.04     1391.58     29.62 o 
   4  -1   5       13.02       21.21      5.49 o 
   5  -1   5       46.82       34.83      7.11 o 
   6  -1   5        2.08        7.40      7.40 o 
   7  -1   5      266.54      272.39     27.28 o 
   8  -1   5       45.05       49.10     16.37 o 
   9  -1   5        0.48       19.09     13.25 o 
 -11   0   5        6.32        9.95      7.82 o 
 -10   0   5       61.33       85.73     17.15 o 
  -9   0   5      111.14       98.98     16.37 o 
  -8   0   5       16.60       17.15      9.74 o 
  -7   0   5      221.27      219.39     19.48 o 
  -6   0   5      818.82      814.44     32.34 o 
  -5   0   5       55.44       52.30      4.96 o 
  -4   0   5     1308.10     1270.29     23.11 o 
  -3   0   5      702.58      691.58     29.23 o 
  -2   0   5        6.09        5.65      2.76 o 
  -1   0   5      653.80      716.22     15.54 o 
   0   0   5       47.83       40.63      4.06 o 
   1   0   5      493.50      480.99     24.75 o 
   2   0   5     1340.90     1388.21     30.00 o 
   3   0   5      159.71      161.16     11.26 o 
   4   0   5      902.87      886.79     25.28 o 
   6   0   5      276.83      243.16     24.16 o 
   7   0   5       92.26       79.89     17.54 o 
   8   0   5       70.58       53.78     17.15 o 
   9   0   5        0.98       27.67     14.42 o 
 -12   1   5       34.44       35.69     10.33 o 
 -11   1   5        1.10       10.91     10.91 o 
 -10   1   5      165.70      140.29     19.87 o 
  -9   1   5        2.30       -1.56      7.79 o 
  -8   1   5       48.43       43.26     11.30 o 
  -7   1   5      240.73      254.85     19.09 o 
  -6   1   5       94.46       79.11     11.69 o 
  -5   1   5      424.33      482.63     30.98 o 
  -4   1   5      392.04      377.22     12.32 o 
  -3   1   5     1492.82     1488.64     26.45 o 
  -2   1   5     4026.05     4006.41     51.35 o 
  -1   1   5     1088.89     1070.95     21.06 o 
   0   1   5     1368.01     1466.00     41.31 o 
   1   1   5     1652.00     1673.35     34.88 o 
   2   1   5      395.36      396.11     16.38 o 
   3   1   5       31.77       30.98     12.66 o 
   4   1   5      260.50      297.08     15.84 o 
   5   1   5      175.99      197.15     14.26 o 
   6   1   5      176.95      183.54     22.21 o 
   7   1   5       40.53       25.33     13.25 o 
   8   1   5       30.07       23.38     14.42 o 
 -12   2   5       76.00       60.01     16.37 o 
 -11   2   5       82.44       75.99     17.15 o 
 -10   2   5      133.25       73.65     15.59 o 
  -9   2   5       75.50       58.84     13.25 o 
  -8   2   5      158.92      167.95     18.32 o 
  -7   2   5        9.10        6.23      6.23 o 
  -6   2   5      495.54      481.54     14.27 o 
  -5   2   5        6.18       10.97      3.74 o 
  -4   2   5       31.99       35.43      5.09 o 
  -3   2   5        5.21        6.32      3.16 o 
  -2   2   5      431.84      421.45     13.70 o 
  -1   2   5      861.76      795.35     29.23 o 
   0   2   5      742.38      793.40     30.40 o 
   1   2   5      514.29      519.07     18.73 o 
   2   2   5      929.01      912.73     51.83 o 
   3   2   5      702.35      635.48     22.57 o 
   4   2   5       64.12       68.33     16.56 o 
   5   2   5       99.03      111.37     14.61 o 
   6   2   5       33.00       38.58     14.42 o 
   7   2   5       17.45       31.95     14.81 o 
 -12   3   5       48.30       45.20     15.20 o 
 -11   3   5        1.79       -2.34      8.18 o 
 -10   3   5        3.02        0.39      8.57 o 
  -9   3   5      283.21      228.75     21.82 o 
  -8   3   5      140.69      214.33     20.26 o 
  -7   3   5        2.14        0.39      4.68 o 
  -6   3   5      670.31      727.60     21.24 o 
  -5   3   5     1038.81     1008.85     29.62 o 
  -4   3   5     2685.23     2614.86     70.34 o 
  -3   3   5       12.87       17.72      4.87 o 
  -2   3   5      263.14      227.97     15.98 o 
  -1   3   5      889.19      873.29     32.34 o 
   0   3   5      215.46      183.54     16.76 o 
   1   3   5       15.46       19.09      8.18 o 
   2   3   5      263.33      260.69     15.29 o 
   3   3   5      132.50      133.27     12.54 o 
   4   3   5       91.81      103.18     11.98 o 
   5   3   5        0.37       -6.62      7.40 o 
   6   3   5       87.09       76.77     18.32 o 
   7   3   5        9.89      -11.30     11.30 o 
 -12   4   5       18.50       23.38     12.86 o 
 -11   4   5       90.88      128.21     20.26 o 
 -10   4   5       39.13       31.56     11.69 o 
  -9   4   5       56.70       43.26     12.08 o 
  -8   4   5      252.09      218.61     20.65 o 
  -7   4   5       81.09       72.87     12.86 o 
  -6   4   5       29.87       20.21     10.72 o 
  -5   4   5        1.46       -2.19      3.31 o 
  -4   4   5      619.96      597.20     18.44 o 
  -3   4   5     1862.51     1758.66     47.93 o 
  -2   4   5      376.93      349.55     21.04 o 
  -1   4   5      170.76      159.77     16.76 o 
   0   4   5      747.95      708.06     32.34 o 
   1   4   5      184.35      167.57     18.32 o 
   2   4   5        8.99        5.07      8.57 o 
   3   4   5       23.30       18.56      9.74 o 
   4   4   5        7.29       -5.77     15.20 o 
   5   4   5       17.56        8.18     10.91 o 
 -12   5   5        6.24       10.91     12.08 o 
 -11   5   5        0.78       -7.79      7.79 o 
 -10   5   5      159.47      150.81     21.04 o 
  -9   5   5       32.51       48.71     12.86 o 
  -8   5   5      562.27      548.68     32.34 o 
  -7   5   5     1184.15     1136.72     44.81 o 
  -6   5   5       97.09       96.12      9.26 o 
  -5   5   5       77.10       85.66     11.11 o 
  -4   5   5       27.26       29.23      8.57 o 
  -3   5   5      104.95       97.03     13.25 o 
  -2   5   5      203.63      187.05     17.93 o 
  -1   5   5       41.74       46.76     12.08 o 
   0   5   5        1.22        9.35      8.57 o 
   1   5   5        2.62        6.23      9.35 o 
   2   5   5       35.69       19.09     11.69 o 
   3   5   5       12.90       16.76     11.30 o 
   4   5   5      208.24      199.13     24.55 o 
 -12   6   5        8.74        7.79     13.25 o 
 -11   6   5       18.16       10.91     11.69 o 
 -10   6   5       15.41       22.21     12.08 o 
  -9   6   5        0.83        0.78      8.57 o 
  -8   6   5        2.49        6.62      8.18 o 
  -7   6   5      100.12      104.95     10.39 o 
  -6   6   5     1241.72     1175.64     29.90 o 
  -5   6   5      688.71      671.23     22.45 o 
  -4   6   5      371.67      331.62     22.60 o 
  -3   6   5      143.55      124.31     15.98 o 
  -2   6   5      241.04      266.16     22.99 o 
  -1   6   5      153.48      150.42     18.70 o 
   0   6   5        0.53       14.42     10.91 o 
   1   6   5        0.60       -1.17      8.96 o 
   2   6   5       75.29       82.22     17.54 o 
   3   6   5       39.36       38.19     14.81 o 
   4   6   5       18.29       15.59     14.81 o 
 -12   7   5       35.51       39.36     15.59 o 
 -11   7   5       29.29       56.50     17.15 o 
 -10   7   5        0.01        6.62     10.13 o 
  -9   7   5      344.28      376.44     29.62 o 
  -8   7   5       11.87       14.03      9.74 o 
  -7   7   5      236.26      219.83     14.42 o 
  -6   7   5      150.64      125.70     14.61 o 
  -5   7   5      488.09      489.84     28.84 o 
  -4   7   5       66.78       48.71     12.86 o 
  -3   7   5      246.88      229.14     22.21 o 
  -2   7   5       43.04       51.44     14.03 o 
  -1   7   5      329.63      386.18     28.45 o 
   0   7   5      240.15      226.02     24.94 o 
   1   7   5       42.42       53.00     15.98 o 
   2   7   5       55.32       53.78     18.32 o 
   3   7   5      141.25      179.65     26.50 o 
 -11   8   5       17.46       17.15     13.64 o 
 -10   8   5       22.24       31.17     13.64 o 
  -9   8   5        2.20       -6.23      8.57 o 
  -8   8   5      435.03      465.29     33.12 o 
  -7   8   5      345.99      417.02     20.24 o 
  -6   8   5        0.49       -0.84      4.94 o 
  -5   8   5        4.42        9.74      8.57 o 
  -4   8   5      394.60      430.60     29.23 o 
  -3   8   5        1.53       -8.57      8.57 o 
  -2   8   5        0.21       -6.23     10.13 o 
  -1   8   5       36.75       30.79     13.64 o 
   0   8   5       59.90       42.09     15.98 o 
   1   8   5       88.44      125.87     23.38 o 
 -11   9   5       74.01       49.88     17.93 o 
 -10   9   5        1.68       -2.34     10.13 o 
  -9   9   5        0.44       -5.85     10.13 o 
  -8   9   5        1.34       -7.40      7.40 o 
  -7   9   5      269.03      258.28     17.97 o 
  -6   9   5      167.61      200.30     22.21 o 
  -5   9   5       26.24       41.70     14.42 o 
  -4   9   5       13.72       30.79     13.25 o 
  -3   9   5      457.55      418.13     32.34 o 
  -2   9   5       56.40       57.67     17.54 o 
  -1   9   5       56.71       22.60     14.03 o 
   0   9   5       17.19        0.39     12.47 o 
 -10  10   5       25.86       34.29     16.76 o 
  -9  10   5       35.18       24.16     13.64 o 
  -8  10   5        0.93       -7.01      7.01 o 
  -7  10   5        6.17        0.88     12.08 o 
  -6  10   5       87.85       89.63     18.32 o 
  -5  10   5        9.08       19.87     12.47 o 
  -4  10   5        4.16       16.37     12.47 o 
  -3  10   5        3.41        5.46     12.08 o 
  -2  10   5       56.76       42.87     15.98 o 
  -7  11   5       44.10       31.27     15.00 o 
  -6  11   5       12.17        5.85     10.91 o 
   1 -13   6       14.58       40.92     16.76 o 
   2 -13   6        5.47       17.93     15.20 o 
   3 -13   6       58.82       55.73     22.21 o 
   4 -13   6        2.31       -0.39      8.96 o 
   5 -13   6       41.21       24.55     13.64 o 
   6 -13   6       71.08       73.65     18.70 o 
   7 -13   6        7.44        9.74     12.08 o 
  -1 -12   6        0.98        8.18     13.64 o 
   0 -12   6       17.52       42.87     16.37 o 
   1 -12   6       17.58       21.82     14.42 o 
   2 -12   6        3.56        5.85     10.91 o 
   3 -12   6        3.75       14.81     11.30 o 
   4 -12   6      120.05      118.46     19.48 o 
   5 -12   6        7.45       30.40     11.69 o 
   6 -12   6       48.50       38.19     14.03 o 
   7 -12   6       81.84       70.14     16.76 o 
  -3 -11   6        6.67       -6.67     18.12 o 
  -2 -11   6       36.70       49.00     11.30 o 
  -1 -11   6        9.75       10.97      7.54 o 
   0 -11   6       80.54       72.48     16.37 o 
   1 -11   6       43.40       67.81     16.76 o 
   2 -11   6        9.61        6.23      9.35 o 
   3 -11   6       87.20      103.66     17.93 o 
   4 -11   6       23.37       26.50     10.91 o 
   5 -11   6      109.87      125.87     18.70 o 
   6 -11   6        9.36       21.04     10.52 o 
   7 -11   6       35.62       68.97     15.59 o 
  -4 -10   6        6.27       -2.73      9.35 o 
  -3 -10   6       21.78       16.18      7.85 o 
  -2 -10   6       35.34       44.77     13.64 o 
  -1 -10   6       20.08       29.84     11.89 o 
   0 -10   6       20.65       17.84      6.71 o 
   1 -10   6       23.43       28.84     11.30 o 
   2 -10   6      166.99      150.81     19.48 o 
   3 -10   6       50.08       46.37     12.47 o 
   4 -10   6       37.22       31.56     10.91 o 
   5 -10   6       85.46       84.17     15.59 o 
   6 -10   6      690.94      632.46     33.90 o 
   7 -10   6      107.79       98.20     16.37 o 
   8 -10   6        3.98        9.74     11.30 o 
   9 -10   6        1.06        6.62     12.08 o 
  10 -10   6       15.69       14.81     14.81 o 
  -5  -9   6        9.85       -3.12      9.35 o 
  -4  -9   6       79.98       81.83     17.54 o 
  -3  -9   6       80.95       80.56     10.86 o 
  -2  -9   6       14.56       29.16     10.72 o 
  -1  -9   6       42.96       46.33      8.60 o 
   0  -9   6        1.45        2.42      4.77 o 
   1  -9   6       90.90       51.05     13.25 o 
   2  -9   6       23.92       18.70      8.57 o 
   3  -9   6       64.64       61.57     12.86 o 
   4  -9   6       16.53       23.77      9.35 o 
   5  -9   6        7.93        1.95      6.23 o 
   6  -9   6      312.66      310.95     17.15 o 
   7  -9   6       94.82      102.43     11.59 o 
   8  -9   6       20.14        6.62     11.30 o 
   9  -9   6        0.05       -7.01     10.13 o 
  10  -9   6        5.17       -6.62     12.08 o 
  -6  -8   6        0.87       10.91      9.74 o 
  -5  -8   6        2.35        6.23      8.57 o 
  -4  -8   6        2.96       -4.43      9.74 o 
  -3  -8   6       76.52       86.54     10.61 o 
  -2  -8   6      274.55      270.23     15.57 o 
  -1  -8   6        5.19        6.40      5.65 o 
   0  -8   6      320.37      326.96     24.55 o 
   1  -8   6      265.90      275.26     18.51 o 
   2  -8   6        1.68        0.39      5.07 o 
   3  -8   6      405.36      394.36     24.16 o 
   4  -8   6      599.49      621.55     30.01 o 
   5  -8   6      156.67      131.40     22.41 o 
   6  -8   6        1.53        0.72      4.77 o 
   7  -8   6        8.00       -0.21      5.33 o 
   8  -8   6      124.18      128.60     21.43 o 
   9  -8   6       10.36       17.15     12.47 o 
  10  -8   6        0.29       -2.34     12.08 o 
  -7  -7   6        0.87        7.01     11.69 o 
  -6  -7   6       77.19       46.37     13.64 o 
  -5  -7   6       46.58       58.84     14.42 o 
  -4  -7   6       41.47       41.14     10.72 o 
  -3  -7   6       39.11       32.60      7.16 o 
  -2  -7   6        2.30        3.83      4.49 o 
  -1  -7   6       38.52       33.40      6.60 o 
   0  -7   6      118.53      121.93      9.87 o 
   1  -7   6       14.63       15.85      4.82 o 
   2  -7   6      405.47      383.84     22.21 o 
   3  -7   6        0.14       -0.30      3.55 o 
   4  -7   6     1057.04      950.45     35.46 o 
   5  -7   6      213.58      176.82     24.94 o 
   6  -7   6        5.97       10.12      7.60 o 
   7  -7   6        2.09        1.27      4.45 o 
   8  -7   6        5.83        2.73     10.91 o 
   9  -7   6       47.46       31.95     14.81 o 
  10  -7   6       28.35       22.21     15.98 o 
  -8  -6   6       44.55       44.42     15.20 o 
  -7  -6   6        0.80        1.17      9.35 o 
  -6  -6   6        2.51        6.23      8.57 o 
  -5  -6   6      352.25      402.94     27.67 o 
  -4  -6   6       62.42       62.54      8.42 o 
  -3  -6   6       50.61       54.52      7.85 o 
  -2  -6   6      880.25      838.81     29.03 o 
  -1  -6   6      450.07      484.23     30.98 o 
   0  -6   6      198.50      190.37     10.15 o 
   1  -6   6     1570.39     1539.38     22.64 o 
   2  -6   6        2.47        1.30      3.27 o 
   3  -6   6       82.55       79.78      7.99 o 
   4  -6   6       48.83       47.62     11.50 o 
   5  -6   6       94.57       79.56     10.13 o 
   6  -6   6      346.48      345.65     21.43 o 
   7  -6   6       12.14       18.70     11.69 o 
   8  -6   6        0.14        7.40      9.74 o 
   9  -6   6      126.90      124.31     22.99 o 
  10  -6   6       39.79       33.90     18.32 o 
  -9  -5   6        3.11        6.62     12.08 o 
  -8  -5   6        0.73        2.34      9.74 o 
  -7  -5   6       88.35       88.07     17.54 o 
  -6  -5   6        2.04        6.23      7.01 o 
  -5  -5   6      224.06      244.33     21.43 o 
  -4  -5   6      142.30      151.48     19.29 o 
  -3  -5   6        0.45       -2.14      2.92 o 
  -2  -5   6      640.73      657.33     18.87 o 
  -1  -5   6      569.18      583.73     17.06 o 
   0  -5   6     1144.07     1060.45     48.91 o 
   1  -5   6      350.47      350.67     11.38 o 
   2  -5   6     3707.52     3707.96     53.02 o 
   3  -5   6      969.43      910.96     23.14 o 
   4  -5   6      134.20      125.77      9.99 o 
   5  -5   6       15.60        9.61      4.82 o 
   6  -5   6       72.92       74.04     15.20 o 
   7  -5   6       77.87       62.74     16.37 o 
   8  -5   6       69.14       50.66     16.76 o 
   9  -5   6       20.08       22.60     15.98 o 
  10  -5   6       39.37       37.02     17.15 o 
  -9  -4   6        0.01       -4.68     10.13 o 
  -8  -4   6       28.79       21.43     11.30 o 
  -7  -4   6       56.97       46.37     12.86 o 
  -6  -4   6       32.39       20.65      8.18 o 
  -5  -4   6       94.30       93.94      8.50 o 
  -4  -4   6     1113.26     1040.99     24.57 o 
  -3  -4   6      912.82      853.24     21.01 o 
  -2  -4   6      665.30      702.38     18.44 o 
   0  -4   6      140.64      139.69     11.89 o 
   1  -4   6       34.24       27.50      3.27 o 
   2  -4   6      565.99      617.47     17.89 o 
   3  -4   6     1990.49     1974.73     36.47 o 
   4  -4   6     1565.21     1468.34     31.95 o 
   5  -4   6      171.51      189.58     25.33 o 
   6  -4   6       57.82       49.36      8.21 o 
   7  -4   6      268.26      226.41     24.94 o 
   8  -4   6        6.30       14.81     11.69 o 
   9  -4   6       21.44       11.30     12.47 o 
  10  -4   6        6.99       13.25     12.86 o 
 -10  -3   6       17.46       16.76     11.69 o 
  -9  -3   6        0.86        4.68     10.52 o 
  -8  -3   6       40.05       43.64     13.64 o 
  -7  -3   6      574.22      602.07     33.12 o 
  -6  -3   6       31.96       26.11      9.35 o 
  -5  -3   6      266.67      277.05     14.03 o 
  -4  -3   6      306.51      298.41     12.07 o 
  -3  -3   6     2194.94     2084.64     34.54 o 
  -2  -3   6      439.44      464.95     15.59 o 
  -1  -3   6       90.18      102.62      6.54 o 
   0  -3   6     3230.54     3208.87     35.08 o 
   1  -3   6     1941.02     1918.93     49.88 o 
   2  -3   6        0.07        0.19      3.03 o 
   3  -3   6      262.81      262.00     12.67 o 
   4  -3   6      187.65      183.57     11.76 o 
   5  -3   6       65.90       62.21      8.42 o 
   6  -3   6       36.08       31.93      7.68 o 
   7  -3   6        0.78        3.51      8.57 o 
   8  -3   6      124.48      160.55     24.55 o 
   9  -3   6       11.70       -4.68     11.69 o 
 -10  -2   6       24.22       17.54     12.47 o 
  -9  -2   6      202.91      185.88     22.60 o 
  -8  -2   6        1.60       17.54      9.35 o 
  -7  -2   6       13.45       17.93      8.57 o 
  -6  -2   6     1235.75     1270.77     44.81 o 
  -5  -2   6      163.50      160.95      9.27 o 
  -4  -2   6      446.77      455.50     16.37 o 
  -3  -2   6        0.83        6.46      3.27 o 
  -2  -2   6       10.51        5.92      2.88 o 
  -1  -2   6      405.97      419.93     12.17 o 
   0  -2   6       41.29       57.07      3.91 o 
   1  -2   6     4939.58     5250.69    120.61 o 
   2  -2   6     1455.86     1313.83     28.59 o 
   3  -2   6       22.12       23.91      5.64 o 
   4  -2   6      415.78      384.88     16.59 o 
   5  -2   6       87.73      102.14     13.05 o 
   6  -2   6      119.44      101.81     10.94 o 
   7  -2   6        0.62       -6.62      6.62 o 
   8  -2   6        0.16        5.46     10.52 o 
   9  -2   6        8.41        6.23     13.25 o 
 -11  -1   6        0.81        4.68     10.91 o 
 -10  -1   6        3.23        8.57     10.52 o 
  -9  -1   6      121.32      108.33     17.93 o 
  -8  -1   6      111.20      128.60     17.93 o 
  -7  -1   6      216.39      210.43     19.48 o 
  -6  -1   6       44.47       46.37     11.30 o 
  -5  -1   6     2278.74     2230.82     38.97 o 
  -4  -1   6       90.72      116.43      7.58 o 
  -3  -1   6     1469.84     1552.01     27.54 o 
  -2  -1   6       75.85       71.31      8.96 o 
  -1  -1   6     1349.46     1444.69     24.81 o 
   0  -1   6       65.02       76.91      8.77 o 
   1  -1   6      519.95      526.92     17.48 o 
   2  -1   6      313.28      305.56     14.02 o 
   3  -1   6       48.41       43.61      7.16 o 
   4  -1   6        0.07       -3.93      3.93 o 
   5  -1   6       66.87       71.48     14.03 o 
   6  -1   6      109.51      148.08     20.65 o 
   7  -1   6       24.90       14.81     10.91 o 
   8  -1   6      112.41      107.16     22.21 o 
   9  -1   6       29.89       -4.29     11.69 o 
 -11   0   6       99.37      118.07     20.65 o 
 -10   0   6        0.78       -7.79      7.79 o 
  -9   0   6        2.67        8.96      8.18 o 
  -8   0   6      176.54      163.67     19.09 o 
  -7   0   6       14.22       19.09      8.57 o 
  -6   0   6       19.87       14.42      7.79 o 
  -5   0   6      109.47      123.23      7.93 o 
  -4   0   6      434.54      402.23     13.26 o 
  -3   0   6      836.45      889.42     20.25 o 
  -2   0   6      645.37      754.43     26.89 o 
  -1   0   6     1633.69     1571.06     45.59 o 
   0   0   6      712.70      685.34     16.95 o 
   1   0   6       15.15       20.25      5.64 o 
   2   0   6      188.06      175.32     18.90 o 
   3   0   6       91.34       84.29      9.60 o 
   4   0   6      274.97      277.67     15.40 o 
   5   0   6      109.83      103.37     11.42 o 
   6   0   6       15.27       15.20     10.13 o 
   7   0   6       99.58       83.78     17.93 o 
   8   0   6       26.39       24.55     14.03 o 
 -12   1   6        5.14        6.62     11.30 o 
 -11   1   6        3.06        7.40      9.35 o 
 -10   1   6       40.54       56.89     15.59 o 
  -9   1   6        0.03        4.29      7.40 o 
  -8   1   6       18.34        7.40      8.57 o 
  -7   1   6      722.26      688.19     32.34 o 
  -6   1   6      109.76       95.85      7.42 o 
  -5   1   6      524.69      552.00     16.29 o 
  -4   1   6      133.07      127.66     15.98 o 
  -3   1   6      676.54      672.57     17.90 o 
  -2   1   6     1422.69     1520.17     42.09 o 
  -1   1   6      902.29     1018.70     21.81 o 
   0   1   6      128.41      116.91     13.25 o 
   1   1   6      728.38      733.07     30.59 o 
   2   1   6       41.38       46.23      8.96 o 
   3   1   6       60.06       57.45      9.43 o 
   4   1   6      177.51      219.54     15.28 o 
   5   1   6       12.22        5.61      6.16 o 
   6   1   6       38.56       29.23     14.03 o 
   7   1   6       17.80       -6.62     10.13 o 
 -12   2   6        4.19        1.56     11.30 o 
 -11   2   6       18.17       13.64     11.69 o 
 -10   2   6       69.03       58.45     14.81 o 
  -9   2   6        0.68        0.39      8.57 o 
  -8   2   6        2.26        3.51      7.40 o 
  -7   2   6        1.15       -1.17      5.85 o 
  -6   2   6     1256.42     1225.92     25.94 o 
  -5   2   6      498.66      501.22     16.31 o 
  -4   2   6       64.28       66.68      7.02 o 
  -3   2   6     1965.38     1900.56     33.88 o 
  -2   2   6      385.05      364.35     22.99 o 
  -1   2   6      326.31      367.08     21.82 o 
   0   2   6      554.58      506.20     26.50 o 
   1   2   6       28.88       28.06      9.74 o 
   2   2   6      143.43      135.60     12.48 o 
   3   2   6       98.47      114.73     12.09 o 
   4   2   6        6.58        8.81      7.79 o 
   5   2   6      300.51      312.66     19.31 o 
   6   2   6       35.71       37.41     15.98 o 
   7   2   6        7.43       -0.39     12.47 o 
 -12   3   6      115.98      171.46     24.94 o 
 -11   3   6        6.62       -3.90      9.74 o 
 -10   3   6       75.57       65.47     15.59 o 
  -9   3   6      654.27      711.96     37.02 o 
  -8   3   6      783.14      730.66     35.46 o 
  -7   3   6      246.60      256.02     20.26 o 
  -6   3   6      519.93      546.71     18.14 o 
  -5   3   6      107.61      115.50      9.20 o 
  -4   3   6       83.64       86.05      8.25 o 
  -3   3   6       94.87      103.85      8.77 o 
  -2   3   6      208.70      201.47     17.15 o 
  -1   3   6       89.01       67.03     12.47 o 
   0   3   6       30.49       31.17     10.52 o 
   1   3   6      703.79      685.46     33.51 o 
   2   3   6        0.86        1.56      8.96 o 
   3   3   6       38.33       30.01      8.54 o 
   4   3   6       16.33       11.39      7.10 o 
   5   3   6        0.76       -8.96      8.96 o 
 -12   4   6        1.81        3.12     10.52 o 
 -11   4   6        1.44        3.51     10.91 o 
 -10   4   6      118.32       78.72     17.15 o 
  -9   4   6        1.45       -2.73      6.62 o 
  -8   4   6     1625.52     1442.23     52.22 o 
  -7   4   6      207.59      190.95     19.48 o 
  -6   4   6      134.05      136.31     10.54 o 
  -5   4   6     2118.82     2038.69     58.45 o 
  -4   4   6      274.63      250.40     20.46 o 
  -3   4   6      137.17      138.34     15.59 o 
  -2   4   6       95.24       83.39     13.25 o 
  -1   4   6       78.96       69.75     13.25 o 
   0   4   6       56.83       46.37     12.08 o 
   1   4   6      101.36       99.37     16.76 o 
   2   4   6      391.64      411.51     29.23 o 
   3   4   6       26.75       49.88     14.81 o 
   4   4   6       32.83       36.26     10.46 o 
   5   4   6      148.38      108.72     21.04 o 
 -12   5   6       84.92       44.03     16.37 o 
 -11   5   6       55.63       66.64     17.15 o 
 -10   5   6       83.85       72.87     17.15 o 
  -9   5   6      103.07      101.32     17.93 o 
  -8   5   6        0.80       -1.95      7.79 o 
  -7   5   6        8.73        1.95      6.62 o 
  -6   5   6       17.10       13.23     11.89 o 
  -5   5   6        2.80        1.85      4.31 o 
  -4   5   6      152.83      118.59     10.54 o 
  -3   5   6      252.55      236.54     20.65 o 
  -2   5   6        0.97        0.39      7.40 o 
  -1   5   6      755.07      688.58     34.68 o 
   0   5   6      172.75      167.18     19.87 o 
   1   5   6       35.93       54.17     14.81 o 
   2   5   6        8.37       10.13     10.91 o 
   3   5   6      155.82      183.15     24.55 o 
   4   5   6       73.36       67.81     19.09 o 
 -12   6   6       18.08       22.99     14.81 o 
 -11   6   6       49.93       41.70     15.98 o 
 -10   6   6      473.61      517.50     35.85 o 
  -9   6   6        1.52        3.12      8.57 o 
  -8   6   6      368.42      372.15     28.06 o 
  -7   6   6      277.93      247.35     15.25 o 
  -6   6   6       11.09        4.03      4.96 o 
  -5   6   6      161.44      135.62     11.85 o 
  -4   6   6       16.75        2.34      8.96 o 
  -3   6   6       10.21        0.00      8.96 o 
  -2   6   6       43.62       41.70     12.86 o 
  -1   6   6        0.08       -7.01      7.01 o 
   0   6   6      477.01      536.60     33.90 o 
   1   6   6      107.86      163.28     22.60 o 
   2   6   6        2.89       -8.96      8.96 o 
   3   6   6       78.54      120.02     23.38 o 
 -11   7   6        7.86       10.13     12.86 o 
 -10   7   6        3.64        4.68     10.91 o 
  -9   7   6       22.67        9.35     10.13 o 
  -8   7   6        0.86       11.30      8.57 o 
  -7   7   6      122.76      125.06     12.54 o 
  -6   7   6      136.12      147.49     13.25 o 
  -5   7   6      282.08      264.52     16.53 o 
  -4   7   6        3.74       -2.34      8.96 o 
  -3   7   6      311.57      279.41     24.94 o 
  -2   7   6      178.27      184.32     22.60 o 
  -1   7   6       60.41       38.97     14.81 o 
   0   7   6        0.32       -2.73     10.13 o 
   1   7   6       44.82       37.02     15.59 o 
   2   7   6      119.85      110.28     22.99 o 
 -11   8   6        1.17       -9.74     11.69 o 
 -10   8   6       21.67       20.26     13.64 o 
  -9   8   6       62.00       40.92     14.81 o 
  -8   8   6        8.22        7.01      8.96 o 
  -7   8   6       17.22       16.32      7.28 o 
  -6   8   6       20.12       13.61     11.89 o 
  -5   8   6       41.83       60.40     14.81 o 
  -4   8   6        9.29        5.07      9.74 o 
  -3   8   6       58.28       60.79     16.37 o 
  -2   8   6      265.31      279.02     28.45 o 
  -1   8   6       86.33       90.41     20.26 o 
   0   8   6        5.64       13.64     14.03 o 
   1   8   6       21.18       -7.40     10.91 o 
 -10   9   6        3.39       11.69     13.25 o 
  -9   9   6       12.00       13.25     11.30 o 
  -8   9   6      127.68      121.19     21.43 o 
  -7   9   6       96.33       90.37     12.94 o 
  -6   9   6        0.89       -3.20      6.48 o 
  -5   9   6       88.02      102.49     19.48 o 
  -4   9   6       27.33       33.12     15.98 o 
  -3   9   6        4.45        1.56     11.30 o 
  -2   9   6       11.14       10.91     14.42 o 
  -1   9   6       15.44        7.79     13.25 o 
  -9  10   6        0.66        6.23     10.91 o 
  -8  10   6        5.15        1.95     10.52 o 
  -7  10   6       54.89       56.36     12.11 o 
  -6  10   6        5.36        4.68     11.69 o 
  -5  10   6        6.73       10.13     12.86 o 
  -4  10   6       77.48       77.16     19.09 o 
   1 -13   7       15.79       18.32     15.20 o 
   2 -13   7       21.55       18.32     11.69 o 
   3 -13   7       23.82       45.98     15.98 o 
   4 -13   7       11.59       -8.96      9.74 o 
   5 -13   7        0.40        1.95     10.52 o 
   6 -13   7       11.89       30.01     13.64 o 
   7 -13   7       43.57       56.50     16.37 o 
  -1 -12   7       31.16       25.33     14.42 o 
   0 -12   7       23.58       16.90      9.76 o 
   1 -12   7        2.15       -1.95     10.52 o 
   2 -12   7      102.56       75.99     17.54 o 
   3 -12   7       47.82       52.61     15.20 o 
   4 -12   7       24.09       22.60     12.08 o 
   5 -12   7        7.26       18.70     11.69 o 
   6 -12   7        1.01       13.64     10.52 o 
   7 -12   7        4.30       31.17     13.25 o 
  -3 -11   7        7.40       21.41      8.80 o 
  -2 -11   7       17.25       23.55      8.80 o 
  -1 -11   7        1.54       11.25      7.02 o 
   0 -11   7      151.46      114.18     19.87 o 
   1 -11   7       21.57       18.70     11.69 o 
   2 -11   7        4.67       -7.79      7.79 o 
   3 -11   7       29.71       45.59     13.25 o 
   4 -11   7       49.02       27.67     11.69 o 
   5 -11   7       79.08       76.77     15.98 o 
   6 -11   7       84.28       85.34     15.98 o 
   7 -11   7        0.28        3.90      9.35 o 
  -4 -10   7       23.34       46.76     14.81 o 
  -3 -10   7       10.18       12.73      7.38 o 
  -2 -10   7      410.08      405.42     21.49 o 
  -1 -10   7        5.17        7.73      6.60 o 
   0 -10   7      141.90      145.45     26.69 o 
   1 -10   7      170.32      202.64     22.99 o 
   2 -10   7       10.95        7.40      7.01 o 
   3 -10   7       35.26       48.32     12.86 o 
   4 -10   7       21.42        2.34      7.40 o 
   5 -10   7        3.99       -1.95      7.79 o 
   6 -10   7      196.85      180.04     20.65 o 
   7 -10   7        8.01        7.40      8.57 o 
   8 -10   7       93.26       64.69     17.15 o 
   9 -10   7       23.32       26.50     15.59 o 
  -5  -9   7       10.37       23.38     12.08 o 
  -4  -9   7       18.61       12.47      9.74 o 
  -3  -9   7       13.33        2.69      5.89 o 
  -2  -9   7       34.56       33.23      8.27 o 
  -1  -9   7      456.24      419.81     23.77 o 
   0  -9   7        2.29        3.21      4.82 o 
   1  -9   7       37.88       39.21      7.77 o 
   2  -9   7      358.34      324.22     24.16 o 
   3  -9   7       23.98       41.70     10.91 o 
   4  -9   7      150.11      134.83     17.93 o 
   5  -9   7        7.12       -0.39      6.23 o 
   6  -9   7      141.60      124.06     17.54 o 
   7  -9   7        7.77        5.72      6.19 o 
   8  -9   7        0.47        8.57     12.47 o 
   9  -9   7        3.29       21.43     14.03 o 
  10  -9   7       79.96       81.05     21.82 o 
  -6  -8   7       16.77       16.37     11.69 o 
  -5  -8   7       95.35       73.26     16.37 o 
  -4  -8   7      250.49      251.32     16.35 o 
  -3  -8   7      133.97      105.94     11.56 o 
  -2  -8   7      297.24      258.77     21.63 o 
  -1  -8   7       75.22       71.96      9.23 o 
   0  -8   7      175.35      186.25     12.64 o 
   1  -8   7       13.86       12.83      5.05 o 
   2  -8   7        5.91        0.39      5.07 o 
   3  -8   7       52.75       65.86     12.47 o 
   4  -8   7      142.34      124.15     14.81 o 
   5  -8   7      166.58      133.97     27.47 o 
   6  -8   7      227.07      222.12     19.87 o 
   7  -8   7       36.71       47.33      9.07 o 
   8  -8   7       39.35       22.60     13.25 o 
   9  -8   7      101.46      113.79     23.38 o 
  10  -8   7        0.11        3.51     14.03 o 
  -7  -7   7       88.17       88.46     18.70 o 
  -6  -7   7        5.66        4.68      8.57 o 
  -5  -7   7       95.12       84.17     16.37 o 
  -4  -7   7       59.58       57.26      8.88 o 
  -3  -7   7      177.24      166.75     13.05 o 
  -2  -7   7        0.70        3.46      4.38 o 
  -1  -7   7      244.52      252.40     13.31 o 
   0  -7   7      276.49      283.65     13.31 o 
   1  -7   7      321.71      292.38     20.65 o 
   2  -7   7      389.45      393.97     23.77 o 
   3  -7   7        5.17        4.84      7.40 o 
   4  -7   7      536.84      531.53     28.45 o 
   5  -7   7       49.84       33.30      9.74 o 
   6  -7   7       48.67       38.65      8.13 o 
   7  -7   7       11.61        4.56     11.69 o 
   8  -7   7      202.73      196.40     26.11 o 
   9  -7   7        6.51       12.86     13.25 o 
  10  -7   7       89.93       99.76     23.77 o 
  -8  -6   7        0.04       -7.01     10.52 o 
  -7  -6   7      265.95      287.59     29.23 o 
  -6  -6   7       67.07       59.23     14.81 o 
  -5  -6   7        5.43        1.56      6.62 o 
  -4  -6   7      296.91      307.08     15.40 o 
  -3  -6   7      143.04      152.54     11.43 o 
  -2  -6   7        1.57        2.19      3.99 o 
  -1  -6   7      114.16      102.61      8.80 o 
   0  -6   7       88.34       73.54      7.48 o 
   1  -6   7       27.73       37.28      4.42 o 
   2  -6   7      281.74      274.06     12.63 o 
   3  -6   7      533.28      550.71     22.99 o 
   4  -6   7      328.23      336.23     15.78 o 
   5  -6   7       82.21       79.51      9.60 o 
   6  -6   7        0.93       -3.67      4.76 o 
   8  -6   7        1.85       17.15     13.64 o 
   9  -6   7        6.94        8.96     13.64 o 
  10  -6   7       30.23       21.43     17.93 o 
  -9  -5   7       15.31       28.84     15.59 o 
  -8  -5   7        4.97       -4.68      8.57 o 
  -7  -5   7      101.08      102.49     17.93 o 
  -6  -5   7       57.89       47.93     13.25 o 
  -5  -5   7      261.63      248.62     21.82 o 
  -4  -5   7        0.89       -3.51      3.58 o 
  -3  -5   7      795.61      778.31     21.57 o 
  -2  -5   7      581.13      577.32     18.18 o 
   0  -5   7      230.21      205.29      9.92 o 
   1  -5   7       26.22       23.61      3.49 o 
   2  -5   7       71.71       68.69      7.70 o 
   3  -5   7       51.04       61.95      7.57 o 
   4  -5   7      165.54      157.18     11.70 o 
   5  -5   7      175.05      202.93     16.17 o 
   6  -5   7       60.27       93.58     27.28 o 
   7  -5   7       39.99       34.68     14.42 o 
   8  -5   7      247.12      232.25     28.45 o 
   9  -5   7       18.53       31.56     15.59 o 
  -9  -4   7      314.59      340.59     31.56 o 
  -8  -4   7       26.91       36.24     12.86 o 
  -7  -4   7      234.12      221.34     22.99 o 
  -6  -4   7        8.02       14.81      8.18 o 
  -5  -4   7        0.77       -3.58      3.58 o 
  -4  -4   7       80.38       82.13      7.93 o 
  -3  -4   7      347.03      346.99     20.85 o 
  -2  -4   7      157.23      158.92      9.36 o 
  -1  -4   7      186.97      173.52      8.98 o 
   0  -4   7      607.59      608.44     15.90 o 
   1  -4   7      576.30      536.90     11.26 o 
   2  -4   7      389.85      384.97     15.29 o 
   3  -4   7      108.58      115.84      9.91 o 
   4  -4   7        3.12        3.90      4.13 o 
   5  -4   7       47.89       60.98     11.30 o 
   6  -4   7       16.15       15.55      6.60 o 
   7  -4   7        4.01        8.57     11.30 o 
   8  -4   7       12.21       10.13     12.86 o 
   9  -4   7       23.82       18.32     14.81 o 
 -10  -3   7        1.74        7.40     10.91 o 
  -9  -3   7      108.61      100.15     19.48 o 
  -8  -3   7      287.47      296.16     26.50 o 
  -7  -3   7      321.10      296.94     23.77 o 
  -6  -3   7        9.65       11.69      7.79 o 
  -5  -3   7      425.13      439.45     15.64 o 
  -4  -3   7       67.40       60.39      6.71 o 
  -3  -3   7        9.25       11.90      3.83 o 
  -1  -3   7       22.93       24.94      4.49 o 
   0  -3   7       10.88        5.22      2.71 o 
   1  -3   7      103.90       87.73      8.40 o 
   2  -3   7      206.25      197.33     17.73 o 
   3  -3   7      640.32      665.32     31.37 o 
   4  -3   7      111.09      134.56     11.14 o 
   5  -3   7      305.92      306.25     16.19 o 
   6  -3   7       92.35       87.90     11.02 o 
   7  -3   7       80.95       73.26     17.54 o 
   8  -3   7       28.16       14.03     13.64 o 
   9  -3   7        0.55        6.62     11.69 o 
 -10  -2   7        0.27        0.00     10.91 o 
  -9  -2   7        1.53        4.29      9.35 o 
  -8  -2   7        3.79        3.12      7.01 o 
  -7  -2   7       83.50       86.12     14.81 o 
  -6  -2   7      545.29      615.31     31.17 o 
  -5  -2   7      524.80      552.51     17.12 o 
  -4  -2   7      846.94      901.31     27.47 o 
  -3  -2   7      709.49      699.69     18.60 o 
  -2  -2   7       65.52       95.93      7.27 o 
  -1  -2   7      380.99      421.42     12.92 o 
   0  -2   7       84.86       78.44      5.46 o 
   1  -2   7       73.08       78.16      8.37 o 
   2  -2   7        0.51       -3.17      3.17 o 
   3  -2   7        0.44        5.04      5.65 o 
   4  -2   7        1.87       -2.02      4.11 o 
   5  -2   7      392.17      367.54     35.27 o 
   6  -2   7      106.35       67.90     19.29 o 
   7  -2   7      100.85      101.32     20.26 o 
   8  -2   7      102.53       68.97     18.70 o 
 -11  -1   7       57.39       74.82     18.70 o 
 -10  -1   7       88.67      113.01     19.87 o 
  -9  -1   7      125.55      126.65     19.87 o 
  -8  -1   7        2.19        1.17      5.85 o 
  -7  -1   7       50.56       57.28     12.47 o 
  -6  -1   7       65.24       81.44     13.25 o 
  -5  -1   7       13.71       12.77      3.71 o 
  -4  -1   7        0.47       -2.52      2.52 o 
  -3  -1   7      264.58      285.60     11.71 o 
  -2  -1   7      587.25      597.87     21.43 o 
  -1  -1   7        9.09        7.93      3.09 o 
   0  -1   7      718.14      729.14     25.91 o 
   1  -1   7     1567.24     1585.94     34.69 o 
   2  -1   7      230.21      226.65     13.49 o 
   3  -1   7      290.54      286.37     15.36 o 
   4  -1   7      192.07      179.70     24.36 o 
   5  -1   7       19.58       29.54      9.74 o 
   6  -1   7       25.30       40.14     14.03 o 
   7  -1   7       16.89       -0.78     10.52 o 
   8  -1   7       10.67        3.51     12.47 o 
 -11   0   7       10.00       17.93     12.08 o 
 -10   0   7       79.81       57.28     15.98 o 
  -9   0   7        0.67        8.18      9.35 o 
  -8   0   7       52.05       43.26     12.08 o 
  -7   0   7       49.54       39.36     10.91 o 
  -6   0   7      503.33      484.38     26.50 o 
  -5   0   7      541.90      543.68     16.95 o 
  -4   0   7      180.82      194.19     10.18 o 
  -3   0   7      421.34      393.98     17.93 o 
  -2   0   7      452.37      465.71     14.65 o 
  -1   0   7      888.16      911.20     35.07 o 
   0   0   7        0.02       -1.56      2.44 o 
   1   0   7       14.36       12.29      5.46 o 
   2   0   7      181.44      170.52     12.76 o 
   3   0   7     1275.97     1292.89     34.05 o 
   4   0   7      341.12      321.20     17.46 o 
   5   0   7      688.30      711.99     26.52 o 
   6   0   7       73.54       77.94     17.93 o 
   7   0   7        0.07       -5.07      9.74 o 
 -11   1   7       20.98        8.96     10.91 o 
 -10   1   7        3.50        9.35     10.13 o 
  -9   1   7      303.66      288.37     24.16 o 
  -8   1   7        6.04       -6.23      6.23 o 
  -7   1   7       74.38       51.05     11.69 o 
  -6   1   7      166.67      180.34     10.39 o 
  -5   1   7      155.23      160.16     19.09 o 
  -4   1   7      875.96      848.55     21.60 o 
  -3   1   7      194.08      208.63     10.86 o 
  -2   1   7      639.42      611.29     20.46 o 
  -1   1   7     1762.95     1756.25     31.64 o 
   0   1   7       67.42       79.89     13.25 o 
   1   1   7      246.98      214.72     19.09 o 
   2   1   7      243.49      246.50     22.02 o 
   3   1   7       17.64       12.17     13.83 o 
   4   1   7       54.67       47.51     10.33 o 
   5   1   7        5.77        8.50      7.02 o 
   6   1   7      103.31       92.36     20.26 o 
   7   1   7       47.83       63.91     19.87 o 
 -12   2   7       12.40       17.93     14.42 o 
 -11   2   7       20.54       26.11     13.64 o 
 -10   2   7        7.83        8.96     10.13 o 
  -9   2   7        8.46        6.62      7.40 o 
  -8   2   7     1199.61     1115.28     44.81 o 
  -7   2   7      135.93      139.51     16.76 o 
  -6   2   7        3.16       10.03      4.49 o 
  -5   2   7      983.34      977.31     24.88 o 
  -4   2   7      490.52      479.96     16.80 o 
  -3   2   7      434.66      460.64     16.35 o 
  -2   2   7        6.20        4.95      3.10 o 
  -1   2   7       13.38        5.46      7.79 o 
   0   2   7      609.10      591.15     30.40 o 
   1   2   7      686.95      674.94     33.51 o 
   2   2   7      684.35      660.06     25.48 o 
   3   2   7      568.72      535.33     40.33 o 
   4   2   7       13.18       29.43      8.42 o 
   5   2   7        3.23        1.22      9.35 o 
   6   2   7       36.31       51.83     16.76 o 
 -12   3   7       22.40       32.73     14.42 o 
 -11   3   7       26.74       26.50     13.64 o 
 -10   3   7       17.67       -0.78      9.35 o 
  -9   3   7       32.97       16.37     10.52 o 
  -8   3   7      127.79      103.27     16.76 o 
  -7   3   7      518.69      526.47     29.62 o 
  -6   3   7      124.08      123.65     12.28 o 
  -5   3   7       90.09       84.52      8.95 o 
  -4   3   7      881.88      845.61     23.82 o 
  -3   3   7      630.47      626.08     20.14 o 
  -2   3   7       97.56       92.43      9.08 o 
  -1   3   7      365.96      345.65     24.16 o 
   0   3   7        1.63       17.54      9.35 o 
   1   3   7       43.61       40.53     12.86 o 
   2   3   7       41.27       33.90     12.86 o 
   3   3   7       11.94        5.79      7.42 o 
   4   3   7      101.28      135.79     49.69 o 
   5   3   7       36.45       67.03     17.93 o 
 -12   4   7       29.51       32.34     14.81 o 
 -11   4   7       70.98       60.79     17.15 o 
 -10   4   7      248.95      248.23     25.72 o 
  -9   4   7        5.60        3.90      8.18 o 
  -8   4   7        0.84        3.12      7.40 o 
  -7   4   7        0.61        3.90      7.40 o 
  -6   4   7      527.17      504.15     20.07 o 
  -5   4   7        3.07        2.23      4.96 o 
  -4   4   7      171.18      158.07     11.56 o 
  -3   4   7      175.22      183.69     14.22 o 
  -2   4   7      372.65      370.98     25.72 o 
  -1   4   7       43.60       47.93     13.25 o 
   0   4   7      834.52      773.92     38.58 o 
   1   4   7       46.37       69.75     16.76 o 
   2   4   7        3.27       23.38     13.25 o 
   3   4   7        7.96        0.39     10.52 o 
   4   4   7      103.60      111.06     21.43 o 
 -12   5   7        4.43       14.03     12.47 o 
 -11   5   7        4.54        2.73     10.91 o 
 -10   5   7        8.81        8.96     10.52 o 
  -9   5   7       92.64      109.11     19.48 o 
  -8   5   7       22.08       31.56     12.08 o 
  -7   5   7      258.89      238.93     15.09 o 
  -6   5   7        0.87        1.45      5.37 o 
  -5   5   7      642.20      637.85     22.73 o 
  -4   5   7        7.19        4.29      5.21 o 
  -3   5   7       31.86       43.64     13.25 o 
  -2   5   7       16.42       -0.78      8.96 o 
  -1   5   7      211.24      203.81     22.60 o 
   0   5   7      147.52      162.89     22.21 o 
   1   5   7      128.00      137.17     21.04 o 
   2   5   7       55.57       67.42     17.93 o 
   3   5   7       56.27       33.12     15.59 o 
 -11   6   7       11.20       -6.23     10.91 o 
 -10   6   7        0.85       -5.46     10.13 o 
  -9   6   7       35.02       44.42     14.03 o 
  -8   6   7       51.41       35.85     12.47 o 
  -7   6   7       24.81       28.25      8.25 o 
  -6   6   7       11.78        1.34      5.25 o 
  -5   6   7       46.68       40.10      8.77 o 
  -4   6   7      383.44      348.38     25.72 o 
  -3   6   7       17.16        5.46      9.35 o 
  -2   6   7       74.20       75.99     16.37 o 
  -1   6   7       42.76       70.53     16.37 o 
   0   6   7       51.75       59.23     17.15 o 
   1   6   7       19.43       -4.29     11.69 o 
   2   6   7      105.31      110.28     22.99 o 
 -11   7   7       73.25       79.50     19.87 o 
 -10   7   7       91.61      113.40     21.82 o 
  -9   7   7       33.69       33.51     12.86 o 
  -8   7   7       87.43       93.52     18.32 o 
  -7   7   7      298.84      276.85     21.82 o 
  -6   7   7      279.45      291.17     17.50 o 
  -5   7   7        0.67       -3.09      6.43 o 
  -4   7   7       36.28       31.56     12.86 o 
  -3   7   7      219.44      209.65     24.55 o 
  -2   7   7        0.01        3.90     10.52 o 
  -1   7   7       81.48      110.28     20.65 o 
   0   7   7       32.87        8.57     12.47 o 
   1   7   7       13.51       34.29     17.15 o 
 -10   8   7        1.20        3.51     11.30 o 
  -9   8   7       97.65       86.90     20.26 o 
  -8   8   7       27.24       26.11     13.25 o 
  -7   8   7      235.56      237.34     17.64 o 
  -6   8   7      167.69      185.41     31.76 o 
  -5   8   7        9.59        1.65      6.75 o 
  -4   8   7       66.95       90.02     19.09 o 
  -3   8   7       57.77       57.28     17.93 o 
  -2   8   7       84.74       65.86     18.32 o 
  -1   8   7        0.91       -4.68     12.86 o 
  -9   9   7        2.06       12.08     11.69 o 
  -8   9   7       23.16       35.07     13.64 o 
  -7   9   7       33.65       24.18      8.58 o 
  -6   9   7       41.81       37.03     10.30 o 
  -5   9   7       12.50        1.56     12.86 o 
  -4   9   7        1.19        4.68     14.03 o 
  -3   9   7       59.36       69.75     19.09 o 
   2 -13   8       17.20       21.82     13.64 o 
   3 -13   8        1.34       10.13      9.74 o 
   4 -13   8       72.71      105.61     20.65 o 
   5 -13   8       38.68       40.92     14.42 o 
   6 -13   8       29.27       28.06     14.81 o 
  -1 -12   8        2.47        5.54      7.82 o 
   0 -12   8        0.33       -4.68     11.30 o 
   1 -12   8       43.10       50.27     15.98 o 
   2 -12   8       12.43       18.32     12.08 o 
   3 -12   8       36.41       37.02     13.64 o 
   4 -12   8        5.33        5.85     10.52 o 
   5 -12   8       58.33       45.98     14.81 o 
   6 -12   8       76.04      103.27     20.65 o 
   7 -12   8        0.80       -8.18      8.96 o 
  -3 -11   8        0.58        5.04      7.27 o 
  -2 -11   8       19.80       38.17     11.69 o 
  -1 -11   8      116.16      109.90     14.02 o 
   0 -11   8        4.33        2.90      6.09 o 
   1 -11   8        1.72       -2.73      8.96 o 
   2 -11   8      124.24      160.55     22.60 o 
   3 -11   8       20.12        9.35      8.57 o 
   4 -11   8        0.06       -3.12      7.40 o 
   5 -11   8        0.05       -0.39      8.57 o 
   6 -11   8       35.97       40.14     13.25 o 
   7 -11   8       18.14        7.79     10.91 o 
  -4 -10   8       54.82       66.25     16.76 o 
  -3 -10   8       10.40       15.10      7.56 o 
  -2 -10   8        9.03       10.05      7.02 o 
  -1 -10   8       10.09       16.94     10.13 o 
   0 -10   8      183.65      182.55     14.81 o 
   1 -10   8       74.67       72.48     16.37 o 
   2 -10   8       12.45       10.91      8.57 o 
   3 -10   8      179.36      187.83     21.43 o 
   4 -10   8       63.79       96.64     17.15 o 
   5 -10   8       64.43       54.56     13.64 o 
   6 -10   8      108.12      105.99     17.54 o 
   7 -10   8       16.92       26.11     11.30 o 
   8 -10   8        0.93        8.96     13.25 o 
   9 -10   8       27.50       22.60     16.76 o 
  -5  -9   8        0.26       -7.79      7.79 o 
  -4  -9   8       19.17       38.97     12.08 o 
  -3  -9   8       49.66       68.49     10.74 o 
  -2  -9   8       19.29       20.48      7.21 o 
  -1  -9   8       14.86       -1.71      5.33 o 
   0  -9   8       95.43      127.85     12.07 o 
   1  -9   8       27.91       38.97     12.08 o 
   2  -9   8       52.85       54.17     12.86 o 
   3  -9   8       69.49       65.08     13.25 o 
   4  -9   8      549.36      469.18     28.84 o 
   5  -9   8        0.24       -3.12      5.85 o 
   6  -9   8        1.36        3.38      5.77 o 
   7  -9   8        1.54        4.40      6.74 o 
   9  -9   8        4.87       14.81     15.20 o 
  -6  -8   8       28.63       30.40     12.86 o 
  -5  -8   8       22.90       11.30      9.74 o 
  -4  -8   8        6.27        2.28      6.04 o 
  -3  -8   8       11.80       21.52      7.02 o 
  -2  -8   8       30.35       34.58      7.70 o 
  -1  -8   8        3.54        3.01      4.68 o 
   0  -8   8      126.90      125.57     10.67 o 
   1  -8   8      254.61      277.42     15.98 o 
   2  -8   8       49.86       62.74     12.86 o 
   3  -8   8      225.84      178.48     18.70 o 
   4  -8   8      391.25      368.07     17.09 o 
   5  -8   8        5.29        6.34      5.52 o 
   6  -8   8       26.48       21.71      7.85 o 
   7  -8   8        0.41        3.60      6.34 o 
   8  -8   8       16.25        6.23     12.86 o 
   9  -8   8       30.04       21.04     16.76 o 
  -7  -7   8       62.34       61.18     16.76 o 
  -6  -7   8       52.61       67.81     15.98 o 
  -5  -7   8      182.28      244.72     24.16 o 
  -4  -7   8        3.50        3.88      7.40 o 
  -3  -7   8       19.10       33.48      8.18 o 
  -2  -7   8      327.33      345.21     21.24 o 
  -1  -7   8        0.69       -0.78      6.62 o 
   0  -7   8       16.46       13.00      5.26 o 
   1  -7   8       73.03       74.43     14.42 o 
   2  -7   8     1118.30     1077.87     42.09 o 
   3  -7   8        2.13        8.51      5.21 o 
   4  -7   8       23.08       10.91      5.51 o 
   5  -7   8       60.64       69.86     10.03 o 
   6  -7   8       70.98       63.83     10.54 o 
   7  -7   8        0.35        5.85     12.08 o 
   8  -7   8       33.72       34.68     15.59 o 
   9  -7   8        0.66       15.20     14.81 o 
  -8  -6   8        0.21        5.85     10.13 o 
  -7  -6   8        1.56       -1.56      7.79 o 
  -6  -6   8       50.34       37.41     12.47 o 
  -5  -6   8       16.72       30.40     10.91 o 
  -4  -6   8       88.63      104.27     14.81 o 
  -3  -6   8        0.62        3.70      4.26 o 
  -2  -6   8      265.92      265.58     13.35 o 
   0  -6   8      125.87      115.83      8.78 o 
   1  -6   8       98.97      107.75      9.36 o 
   2  -6   8      201.23      182.19     12.28 o 
   3  -6   8        3.45        3.90      4.41 o 
   4  -6   8      259.37      246.98     14.17 o 
   5  -6   8      396.50      384.25     18.90 o 
   6  -6   8        4.57        8.17      6.44 o 
   7  -6   8       83.04      105.99     21.43 o 
   8  -6   8       42.86       26.11     15.20 o 
   9  -6   8       60.30       64.69     20.26 o 
  -9  -5   8        0.59        1.17     10.13 o 
  -8  -5   8       35.76       39.75     14.42 o 
  -7  -5   8      335.63      412.29     30.79 o 
  -6  -5   8       67.90       52.61     12.47 o 
  -5  -5   8        1.02        0.39      5.85 o 
  -4  -5   8       73.16       69.88      8.42 o 
  -3  -5   8      175.08      182.60     11.71 o 
  -2  -5   8       80.60       65.51      7.54 o 
  -1  -5   8       10.64        9.62      4.26 o 
   0  -5   8     1745.55     1627.90     33.90 o 
   1  -5   8      319.16      317.01     15.59 o 
   2  -5   8        6.01        6.54      4.82 o 
   3  -5   8      751.63      709.72     22.87 o 
   4  -5   8       38.31       26.47      7.02 o 
   5  -5   8       56.45       52.16      9.18 o 
   6  -5   8       47.17       37.72      8.96 o 
   7  -5   8       11.76       14.81     12.86 o 
   8  -5   8       40.24       49.88     17.93 o 
   9  -5   8       15.45       15.59     15.59 o 
  -9  -4   8       18.28       24.16     12.47 o 
  -8  -4   8        1.21       13.25      9.35 o 
  -7  -4   8       69.30       66.64     15.20 o 
  -6  -4   8      350.50      436.84     28.45 o 
  -5  -4   8       48.17       42.97      6.99 o 
  -4  -4   8      267.63      291.05     18.32 o 
  -3  -4   8      545.10      522.49     17.48 o 
  -1  -4   8       41.81       50.62     13.05 o 
   0  -4   8        1.26        1.36      6.43 o 
   1  -4   8      340.39      328.45     14.88 o 
   2  -4   8      749.23      758.75     23.15 o 
   3  -4   8      543.07      548.03     20.53 o 
   4  -4   8      437.97      420.26     18.96 o 
   5  -4   8      210.41      203.66     14.92 o 
   6  -4   8       50.69       57.71     14.22 o 
   7  -4   8       78.71       96.64     20.65 o 
   8  -4   8        4.94       12.08     15.20 o 
   9  -4   8        6.53       16.37     14.81 o 
 -10  -3   8        0.17        4.68     11.69 o 
  -9  -3   8      313.50      321.10     29.62 o 
  -8  -3   8        0.82        6.62      8.57 o 
  -7  -3   8        0.09       -5.85      5.85 o 
  -6  -3   8       89.02       81.83     14.42 o 
  -5  -3   8      450.58      477.50     24.55 o 
  -4  -3   8        0.60        4.94      3.65 o 
  -3  -3   8      235.00      230.30     11.43 o 
  -2  -3   8      649.20      562.75     16.98 o 
  -1  -3   8      668.66      708.95     18.05 o 
   0  -3   8      163.19      144.57     15.20 o 
   1  -3   8     1672.57     1779.68     37.34 o 
   2  -3   8      186.00      173.74     12.67 o 
   3  -3   8       28.03       35.48     14.22 o 
   4  -3   8      209.87      190.04     18.12 o 
   5  -3   8       77.43       93.61     11.48 o 
   6  -3   8      156.95      157.93     19.29 o 
   7  -3   8        2.47        5.46     11.30 o 
   8  -3   8       54.30       50.27     17.93 o 
 -10  -2   8       12.79       10.13     10.91 o 
  -9  -2   8       10.81       16.37     10.13 o 
  -8  -2   8      304.30      333.57     26.50 o 
  -7  -2   8      279.43      282.91     22.99 o 
  -6  -2   8      143.14      121.58     15.98 o 
  -5  -2   8      813.30      786.90     21.97 o 
  -4  -2   8        6.52       10.61      4.48 o 
  -3  -2   8        0.82        1.08      4.29 o 
  -2  -2   8      465.46      529.23     16.47 o 
  -1  -2   8      560.47      538.56     15.70 o 
   0  -2   8      469.36      490.62     25.72 o 
   1  -2   8       82.61       71.34     11.50 o 
   2  -2   8      504.53      505.01     19.94 o 
   3  -2   8      280.34      248.12     15.20 o 
   4  -2   8      225.69      204.92     19.29 o 
   5  -2   8       47.70       51.84      9.92 o 
   6  -2   8       38.97       43.26     14.03 o 
   7  -2   8       14.89       16.37     12.08 o 
   8  -2   8        5.69       20.26     13.64 o 
 -11  -1   8       61.53       91.19     21.43 o 
 -10  -1   8        1.46        1.56      8.96 o 
  -9  -1   8       14.75        7.40      9.35 o 
  -8  -1   8        2.76        1.95      6.62 o 
  -7  -1   8      112.15      107.94     15.98 o 
  -6  -1   8       42.09       31.56      9.74 o 
  -5  -1   8      145.96      151.94     22.02 o 
  -4  -1   8      970.20      956.97     23.97 o 
  -3  -1   8      225.27      137.95     12.86 o 
  -2  -1   8       66.61       62.65     10.72 o 
  -1  -1   8     4223.39     4599.03    107.36 o 
   0  -1   8        9.64        7.40      6.62 o 
   1  -1   8       31.34       37.91     11.11 o 
   2  -1   8       16.38       21.38      6.75 o 
   3  -1   8        9.79       13.07      6.93 o 
   4  -1   8       30.10       24.49      7.56 o 
   5  -1   8        3.90        0.39      6.06 o 
   6  -1   8       94.48      123.14     22.21 o 
   7  -1   8       54.25      100.54     22.60 o 
 -11   0   8       40.47       58.84     17.93 o 
 -10   0   8      109.37       97.81     18.32 o 
  -9   0   8       15.77       12.08     10.13 o 
  -8   0   8      358.32      332.79     25.72 o 
  -7   0   8      118.04      132.10     17.15 o 
  -6   0   8       91.18       71.31     12.86 o 
  -5   0   8      105.64       96.14      8.60 o 
  -4   0   8        2.93        1.54      6.43 o 
  -3   0   8     1790.44     1688.12     48.32 o 
  -2   0   8      527.86      553.66     35.66 o 
  -1   0   8        4.33       13.05      4.31 o 
   0   0   8     1734.64     1760.21     52.61 o 
   1   0   8       18.20       17.54      8.57 o 
   2   0   8        0.02        4.29      5.43 o 
   3   0   8      162.28      183.68     15.09 o 
   4   0   8       58.51       51.12     10.43 o 
   5   0   8       28.67       19.93     10.33 o 
   6   0   8        0.62      -10.91     11.30 o 
   7   0   8        2.35       22.21     15.20 o 
 -11   1   8        6.33        5.07     11.69 o 
 -10   1   8       11.68        6.23      9.35 o 
  -9   1   8      150.86      149.25     19.87 o 
  -8   1   8        2.51        3.12      7.40 o 
  -7   1   8      700.46      725.60     35.07 o 
  -6   1   8      804.47      782.76     22.60 o 
  -5   1   8       11.44       13.69      5.26 o 
  -4   1   8      206.54      186.30     11.29 o 
  -3   1   8      315.20      260.50     12.48 o 
  -2   1   8        1.63        7.32      4.18 o 
  -1   1   8        7.48       15.26      4.60 o 
   0   1   8      199.71      209.26     19.87 o 
   1   1   8      183.71      210.82     21.04 o 
   2   1   8       91.15       90.39     11.93 o 
   3   1   8      269.53      243.21     17.64 o 
   4   1   8      180.09      219.07     17.20 o 
   5   1   8       95.33       82.95     13.01 o 
   6   1   8        0.69      -10.13     10.13 o 
 -11   2   8        3.67       -5.46     10.52 o 
 -10   2   8       20.83       26.89     12.08 o 
  -9   2   8        5.44       -7.01      7.01 o 
  -8   2   8      238.90      248.62     22.99 o 
  -7   2   8      126.60      132.49     17.54 o 
  -6   2   8      112.80      117.94     10.26 o 
  -5   2   8     1867.97     1926.39     38.27 o 
  -4   2   8      376.67      406.06     16.66 o 
  -3   2   8      296.95      293.05     14.14 o 
  -2   2   8      661.67      634.17     19.84 o 
  -1   2   8       44.97       41.18      6.91 o 
   0   2   8      249.78      253.69     22.60 o 
   1   2   8       70.78       69.75     15.20 o 
   2   2   8      241.83      245.89     24.16 o 
   3   2   8       13.14        8.86      7.58 o 
   4   2   8       33.09       18.36      8.93 o 
   5   2   8       16.96       19.48     13.25 o 
 -11   3   8       51.29       70.92     18.70 o 
 -10   3   8        5.38       -1.56      7.79 o 
  -9   3   8      227.74      263.04     24.94 o 
  -8   3   8      173.37      156.65     20.26 o 
  -7   3   8        9.47       10.52      8.96 o 
  -6   3   8       63.89       58.12      8.68 o 
  -5   3   8        2.92       -3.39      4.09 o 
  -4   3   8      150.02      166.06     12.24 o 
  -3   3   8      149.75      163.72     11.65 o 
  -2   3   8        0.32        0.15      4.01 o 
  -1   3   8      439.09      495.29     31.17 o 
   0   3   8       32.71       70.53     15.98 o 
   1   3   8        0.02       14.03     10.52 o 
   2   3   8       42.13       51.05     15.59 o 
   3   3   8      185.31      217.06     25.33 o 
   4   3   8       12.55       13.25     13.25 o 
   5   3   8        0.24       -1.17     12.47 o 
 -11   4   8       10.48       -3.12     10.13 o 
 -10   4   8      234.36      185.88     24.16 o 
  -9   4   8        3.15       -5.85      7.40 o 
  -8   4   8      213.77      229.14     23.38 o 
  -7   4   8      233.56      245.89     23.38 o 
  -6   4   8       75.41       69.38      9.64 o 
  -5   4   8      120.40      123.18     11.69 o 
  -4   4   8       97.13      111.10     15.39 o 
  -3   4   8        1.07        0.98      4.15 o 
  -2   4   8       43.15       35.85     13.25 o 
  -1   4   8       21.33       16.76     10.91 o 
   0   4   8      394.54      368.64     28.45 o 
   1   4   8      131.39      135.22     21.82 o 
   2   4   8        3.15       -9.35      9.74 o 
   3   4   8       45.13       31.17     16.37 o 
   4   4   8       98.41      124.70     23.38 o 
 -11   5   8       74.63       90.02     19.87 o 
 -10   5   8      159.07      165.62     23.77 o 
  -9   5   8       13.69       17.54     10.91 o 
  -8   5   8        0.07       -7.40      7.40 o 
  -7   5   8       92.50       87.53     11.43 o 
  -6   5   8      151.26      170.67     13.77 o 
  -5   5   8        6.22        8.33      5.99 o 
  -4   5   8        1.36        6.05      6.04 o 
  -3   5   8      373.95      352.11     17.75 o 
  -2   5   8      205.08      174.97     21.82 o 
  -1   5   8       28.86       44.81     15.20 o 
   0   5   8       98.13      128.99     21.43 o 
   1   5   8       55.69       42.87     15.98 o 
   2   5   8       22.96       25.33     13.25 o 
   3   5   8        0.73       24.55     15.98 o 
 -11   6   8        9.26       -5.07     12.08 o 
 -10   6   8       21.75       20.65     12.47 o 
  -9   6   8      144.85      165.62     23.38 o 
  -8   6   8       36.65       43.26     14.03 o 
  -7   6   8       91.71       74.51     11.43 o 
  -6   6   8      174.20      178.62     14.60 o 
  -5   6   8      102.67       96.56     11.76 o 
  -4   6   8       26.16       15.32      6.99 o 
  -3   6   8       19.34       32.34     14.42 o 
  -2   6   8      238.08      255.24     27.67 o 
  -1   6   8      106.73      134.83     22.60 o 
   0   6   8        2.27       10.52     12.47 o 
   1   6   8       73.76       93.14     22.60 o 
 -10   7   8        7.32        7.79     12.08 o 
  -9   7   8        7.68        7.40     10.91 o 
  -8   7   8      108.24      118.07     20.65 o 
  -7   7   8       49.37       59.53     11.26 o 
  -6   7   8        1.38       -1.73      7.01 o 
  -5   7   8      388.74      391.71     20.79 o 
  -4   7   8       85.68       88.57     12.59 o 
  -3   7   8      166.84      147.69     23.38 o 
  -2   7   8      173.60      164.84     24.94 o 
  -1   7   8        5.53       -3.51     13.25 o 
   0   7   8        1.51        4.68     13.64 o 
  -9   8   8       75.33      131.71     23.38 o 
  -8   8   8       11.13       22.60     12.47 o 
  -7   8   8       42.10       42.23     11.30 o 
  -6   8   8        0.26        1.76      7.99 o 
  -5   8   8        0.51       -6.65      6.65 o 
  -4   8   8       94.80       80.67     20.26 o 
  -3   8   8       11.85       -1.56     13.25 o 
  -2   8   8        0.81        2.34     12.47 o 
  -7   9   8       77.94       86.49     14.37 o 
  -6   9   8        8.16       -6.83      6.83 o 
  -5   9   8      112.57       88.96     17.15 o 
   2 -13   9        0.42       25.72     14.42 o 
   3 -13   9       20.10       19.87     12.47 o 
   4 -13   9       21.39       41.31     14.42 o 
   5 -13   9        4.19       23.77     11.69 o 
  -1 -12   9       61.45       63.46     11.97 o 
   0 -12   9       32.57       32.73     14.81 o 
   1 -12   9       41.85       55.73     17.93 o 
   2 -12   9       10.14        3.90     10.91 o 
   3 -12   9        1.29        7.40     10.52 o 
   4 -12   9        7.91       -5.85      7.40 o 
   5 -12   9       35.74       38.97     13.64 o 
   6 -12   9        3.25        0.00     11.30 o 
   7 -12   9        1.27       -8.96      9.35 o 
  -2 -11   9       32.40       25.08      9.08 o 
  -1 -11   9       72.99       57.30     11.16 o 
   0 -11   9       54.07       50.07     12.86 o 
   1 -11   9        1.35       -0.78      8.96 o 
   2 -11   9       60.85       68.58     17.15 o 
   3 -11   9        6.58        2.34      8.57 o 
   4 -11   9       16.73        0.00      8.96 o 
   5 -11   9        6.25       10.52      9.74 o 
   6 -11   9       10.98       29.23     11.69 o 
   7 -11   9        7.98       13.25     10.52 o 
  -4 -10   9       27.93       25.72     13.25 o 
  -3 -10   9        0.12        6.60      6.99 o 
  -2 -10   9       78.93       61.24     15.98 o 
  -1 -10   9       49.10       60.63     10.43 o 
   0 -10   9       12.97        9.78     12.47 o 
   1 -10   9       25.27       37.80     12.86 o 
   2 -10   9        0.68        1.17      7.01 o 
   3 -10   9        2.26        7.40      7.79 o 
   4 -10   9       12.72       10.13      8.96 o 
   5 -10   9       11.74       16.37      8.96 o 
   6 -10   9       16.38       -0.78      8.57 o 
   7 -10   9        6.22        5.46     10.13 o 
  -5  -9   9       21.98       14.81     11.30 o 
  -4  -9   9      110.28       84.17     17.54 o 
  -3  -9   9       68.81       74.25     11.43 o 
  -2  -9   9       32.53       31.22     12.47 o 
  -1  -9   9       15.32       21.67      7.60 o 
   0  -9   9       17.50       13.61      7.99 o 
   1  -9   9      201.53      169.90     20.26 o 
   2  -9   9      135.42      142.63     18.70 o 
   3  -9   9       39.62       40.92     12.08 o 
   4  -9   9       55.80       53.78     12.47 o 
   5  -9   9       41.60       52.61     12.86 o 
   6  -9   9       41.53       41.70     13.25 o 
   7  -9   9        3.49        2.65      7.35 o 
   8  -9   9        9.55        8.57     14.81 o 
  -6  -8   9       73.57       72.87     19.09 o 
  -5  -8   9        0.07       11.30      9.74 o 
  -4  -8   9      214.20      239.17     16.67 o 
  -3  -8   9       67.44       60.30      9.76 o 
  -2  -8   9       44.52       33.16     12.08 o 
  -1  -8   9      172.00      151.58     19.48 o 
   0  -8   9       10.01       10.91      8.57 o 
   1  -8   9      120.29      115.35     16.76 o 
   2  -8   9      128.67      118.85     17.15 o 
   3  -8   9        0.27       -4.29      7.01 o 
   4  -8   9      442.95      511.27     31.56 o 
   5  -8   9      104.35       92.77     11.71 o 
   6  -8   9        0.12       -2.47      6.09 o 
   7  -8   9      115.91      118.24     14.48 o 
   8  -8   9        3.31        6.62     14.81 o 
  -7  -7   9       47.89       35.46     14.81 o 
  -6  -7   9      100.51       98.98     19.09 o 
  -5  -7   9       74.64       85.73     17.15 o 
  -4  -7   9       17.00       29.10      7.44 o 
  -3  -7   9       80.11       80.51     10.05 o 
  -2  -7   9       92.15       78.72      9.36 o 
  -1  -7   9       15.97        5.13      3.52 o 
   0  -7   9      708.92      681.56     34.29 o 
   1  -7   9      147.96      172.24     19.09 o 
   2  -7   9       13.11        4.68      7.01 o 
   3  -7   9      109.53      115.83     11.29 o 
   4  -7   9       12.41       14.97      5.64 o 
   5  -7   9       35.44       37.38      9.94 o 
   6  -7   9       60.96       66.12     11.14 o 
   7  -7   9        4.86        9.35     12.86 o 
   8  -7   9      101.31      105.99     23.38 o 
  -8  -6   9        1.34       -1.56      9.74 o 
  -7  -6   9       30.98       26.11     12.08 o 
  -6  -6   9      118.21      137.95     19.87 o 
  -5  -6   9       20.58       21.43      8.57 o 
  -4  -6   9       51.09       49.51      8.25 o 
  -3  -6   9        2.90        1.64      4.38 o 
  -2  -6   9      142.84      127.03     10.65 o 
  -1  -6   9       61.83       60.62      8.05 o 
   0  -6   9      585.91      547.90     29.62 o 
   1  -6   9      116.15      101.22      9.99 o 
   2  -6   9     1329.91     1316.37     63.71 o 
   3  -6   9       72.81       78.01     10.03 o 
   4  -6   9      171.94      144.82     12.79 o 
   5  -6   9       63.20       86.69     11.48 o 
   6  -6   9        3.78       -1.86      6.26 o 
   7  -6   9       99.17       89.63     20.65 o 
   8  -6   9        1.92        1.95     12.86 o 
  -8  -5   9       47.75       45.98     14.81 o 
  -7  -5   9        6.63        4.68      9.35 o 
  -6  -5   9       29.47       37.41     11.69 o 
  -5  -5   9       97.90       88.46     14.81 o 
  -4  -5   9       53.64       61.74      8.54 o 
  -3  -5   9      107.22      100.01      9.76 o 
  -2  -5   9       59.65       50.96     17.15 o 
  -1  -5   9      103.31      103.99      8.78 o 
   0  -5   9      111.41      108.72     15.20 o 
   1  -5   9       22.49       32.95      7.79 o 
   2  -5   9      170.46      198.24     13.05 o 
   3  -5   9      122.38      144.98     12.54 o 
   4  -5   9      146.10      161.42     13.86 o 
   5  -5   9      305.68      284.69     17.53 o 
   6  -5   9      137.79      166.02     30.40 o 
   7  -5   9       32.70       58.45     18.32 o 
   8  -5   9       54.25       43.64     18.32 o 
  -9  -4   9       30.60       18.32     12.47 o 
  -8  -4   9       80.48      104.83     18.70 o 
  -7  -4   9      151.33      177.31     21.43 o 
  -6  -4   9        4.20       11.69      8.57 o 
  -5  -4   9       14.38       14.71      5.49 o 
  -4  -4   9      267.02      269.72     13.91 o 
  -3  -4   9      414.57      368.24     15.43 o 
  -2  -4   9        4.33        6.82      4.13 o 
  -1  -4   9        8.63        9.74      6.62 o 
   0  -4   9      424.42      430.21     25.72 o 
   1  -4   9       69.99       72.70     15.20 o 
   2  -4   9      273.02      259.37     16.37 o 
   3  -4   9      156.98      174.17     14.04 o 
   4  -4   9        4.86        6.02      5.99 o 
   5  -4   9       34.37       52.72     11.89 o 
   6  -4   9       79.22       76.62     12.04 o 
   7  -4   9       22.80       21.04     14.03 o 
   8  -4   9      108.51      112.23     24.55 o 
 -10  -3   9        6.84       12.86     12.08 o 
  -9  -3   9        4.43        9.74      9.74 o 
  -8  -3   9        0.76       -4.29      7.40 o 
  -7  -3   9       45.35       53.00     13.25 o 
  -6  -3   9      266.39      247.84     22.21 o 
  -5  -3   9       64.69       58.66      8.14 o 
  -4  -3   9      182.14      186.46     11.81 o 
  -3  -3   9       70.11       42.82     19.29 o 
  -2  -3   9       94.81      108.50     17.93 o 
  -1  -3   9      590.12      687.80     32.34 o 
   0  -3   9      125.34      121.19     15.98 o 
   1  -3   9      104.06      117.17     11.29 o 
   2  -3   9        4.68        3.12      5.51 o 
   3  -3   9      192.88      192.70     15.20 o 
   4  -3   9      137.55      147.97     15.00 o 
   5  -3   9        0.37        4.30      5.69 o 
   6  -3   9       27.95       49.25     10.57 o 
   7  -3   9       38.61       24.16     15.59 o 
   8  -3   9        0.30       22.99     15.20 o 
 -10  -2   9       79.91       83.78     19.48 o 
  -9  -2   9        0.80        4.68      8.57 o 
  -8  -2   9        4.98       -6.23      6.23 o 
  -7  -2   9      115.09      120.80     17.93 o 
  -6  -2   9       14.83       17.15      8.57 o 
  -5  -2   9      485.29      482.04     20.65 o 
  -4  -2   9      140.33      151.37     10.86 o 
  -3  -2   9      253.55      150.42     13.64 o 
  -2  -2   9      121.34      139.36      9.83 o 
  -1  -2   9        9.76       21.82      8.57 o 
   0  -2   9      888.57      887.71     37.41 o 
   1  -2   9      147.33      188.31     13.90 o 
   2  -2   9       26.45       33.19     10.52 o 
   3  -2   9        1.89       -0.39      9.35 o 
   4  -2   9       43.46       30.73      9.74 o 
   5  -2   9      140.57      162.93     17.34 o 
   6  -2   9      133.75      167.18     25.72 o 
   7  -2   9        0.06       -5.46     11.30 o 
 -10  -1   9        8.06        5.46      9.35 o 
  -9  -1   9      255.29      260.31     26.11 o 
  -8  -1   9        0.26        0.78      7.01 o 
  -7  -1   9       64.12       49.10     12.47 o 
  -6  -1   9      323.76      376.44     25.33 o 
  -5  -1   9       17.68       15.19      5.52 o 
  -4  -1   9        6.81        5.96      8.96 o 
  -3  -1   9        0.90        0.78      3.86 o 
  -2  -1   9        6.05        9.46      4.49 o 
  -1  -1   9      613.48      628.17     31.17 o 
   0  -1   9       63.95       61.96     12.47 o 
   1  -1   9      281.56      316.43     24.16 o 
   2  -1   9       48.64       46.23      9.54 o 
   3  -1   9       79.62      100.74     12.83 o 
   4  -1   9       83.16       77.52     16.76 o 
   5  -1   9       43.63       45.91     10.93 o 
   6  -1   9        1.11       36.63     15.20 o 
   7  -1   9       15.25       20.26     14.42 o 
 -11   0   9        3.52       -7.01      8.57 o 
 -10   0   9        5.20        0.39      9.74 o 
  -9   0   9       97.01       86.51     17.15 o 
  -8   0   9      448.16      445.41     29.62 o 
  -7   0   9       74.01      107.55     16.37 o 
  -6   0   9      261.11      250.04     13.57 o 
  -5   0   9     1104.80     1103.33     27.79 o 
  -4   0   9       94.53       96.39      9.36 o 
  -3   0   9       10.34        8.38      7.60 o 
  -2   0   9      177.42      178.85     11.05 o 
  -1   0   9        9.51       16.76      8.96 o 
   0   0   9      194.07      160.55     18.32 o 
   1   0   9      471.00      487.11     29.62 o 
   2   0   9      214.54      220.09     31.95 o 
   3   0   9      336.58      398.55     21.45 o 
   4   0   9      129.04      159.70     35.07 o 
   5   0   9       32.08       39.53     16.76 o 
   6   0   9       80.95       72.48     20.65 o 
 -11   1   9       42.59       56.11     16.76 o 
 -10   1   9        1.71       -7.40      7.40 o 
  -9   1   9       49.58       62.35     14.81 o 
  -8   1   9        3.85        2.34      7.79 o 
  -7   1   9      391.50      416.96     27.28 o 
  -6   1   9        2.10        4.21      4.38 o 
  -5   1   9      114.20      111.23     11.30 o 
  -4   1   9      192.23      207.73     13.64 o 
  -3   1   9     1018.45      900.68    109.31 o 
  -2   1   9        0.26       -2.12      3.95 o 
  -1   1   9      524.02      421.64     27.67 o 
   0   1   9        0.88        0.78      7.40 o 
   1   1   9       71.17       83.39     15.98 o 
   2   1   9        9.91        8.18      9.35 o 
   3   1   9      101.91      114.82     14.09 o 
   4   1   9       34.23       17.84     17.54 o 
   5   1   9       93.96       97.66     14.60 o 
 -11   2   9        9.18       36.24     12.86 o 
 -10   2   9      170.13      166.01     22.60 o 
  -9   2   9       40.82       34.29     12.86 o 
  -8   2   9      232.09      294.21     25.72 o 
  -7   2   9       96.45       66.25     14.03 o 
  -6   2   9      521.32      549.54     20.49 o 
  -5   2   9        2.12       -3.76      4.77 o 
  -4   2   9        7.71        5.96      5.24 o 
  -3   2   9       73.17       77.94     14.81 o 
  -2   2   9       29.85       34.52      7.06 o 
  -1   2   9      109.99       95.08     16.76 o 
   0   2   9      798.78      731.05     38.58 o 
   1   2   9      340.35      388.13     29.23 o 
   2   2   9        2.91       -5.46      8.96 o 
   3   2   9       89.34       75.21     18.32 o 
   4   2   9       76.89       69.97     13.22 o 
   5   2   9       16.77        3.90     13.64 o 
 -11   3   9       23.30       12.47     11.69 o 
 -10   3   9       24.46       41.70     13.64 o 
  -9   3   9       46.22       24.94     12.47 o 
  -8   3   9       67.68       58.06     14.81 o 
  -7   3   9       13.70        3.51      7.79 o 
  -6   3   9       32.67       21.48      6.93 o 
  -5   3   9      849.69      868.41     33.32 o 
  -4   3   9       44.17       39.35      7.99 o 
  -3   3   9      247.80      248.63     14.59 o 
  -2   3   9      150.20      166.01     20.65 o 
  -1   3   9       25.28       23.38     12.47 o 
   0   3   9       42.31       66.64     16.37 o 
   1   3   9      245.75      283.69     28.06 o 
   2   3   9      120.99      120.80     21.04 o 
   3   3   9       30.43       34.29     15.59 o 
   4   3   9       21.32       35.85     16.37 o 
 -11   4   9        0.95       16.76     12.47 o 
 -10   4   9       37.82       40.53     14.03 o 
  -9   4   9      122.12      146.52     22.21 o 
  -8   4   9        6.23       -1.56      7.79 o 
  -7   4   9       39.84       20.26     11.69 o 
  -6   4   9      139.43      122.92     12.39 o 
  -5   4   9       18.91       10.39      6.37 o 
  -4   4   9       38.14       42.63     12.47 o 
  -3   4   9        1.63       -1.02      5.01 o 
  -2   4   9      221.29      224.85     24.16 o 
  -1   4   9      427.76      421.64     31.95 o 
   0   4   9       10.24       37.02     14.03 o 
   1   4   9       68.14       62.74     17.93 o 
   2   4   9       80.61      127.82     22.99 o 
   3   4   9        0.20      -12.08     12.47 o 
 -11   5   9        1.12        5.85     10.91 o 
 -10   5   9      111.80      126.26     22.21 o 
  -9   5   9       10.18        3.51      9.35 o 
  -8   5   9       99.80       89.24     19.09 o 
  -7   5   9      168.48      171.85     21.04 o 
  -6   5   9       10.92       16.13      7.54 o 
  -5   5   9      481.43      495.61     28.06 o 
  -4   5   9       58.67       60.34     10.10 o 
  -3   5   9        3.40       -3.20      7.60 o 
  -2   5   9      109.32       93.14     19.09 o 
  -1   5   9       19.07       20.65     13.64 o 
   0   5   9       71.11       53.39     17.93 o 
   1   5   9       27.99       29.23     16.37 o 
 -10   6   9        1.66        3.90     10.52 o 
  -9   6   9        2.21        9.35     12.08 o 
  -8   6   9        4.77        3.90     10.52 o 
  -7   6   9      126.68      136.10     14.60 o 
  -6   6   9      249.62      234.91     17.21 o 
  -5   6   9        5.01       -0.75      6.42 o 
  -4   6   9      252.20      262.90     18.09 o 
  -3   6   9      118.49       99.77     12.73 o 
  -2   6   9        7.04       -3.90     12.86 o 
  -1   6   9       90.44       83.78     21.04 o 
   0   6   9       10.80       26.89     15.20 o 
  -9   7   9        2.81       10.91     13.25 o 
  -8   7   9        2.31        3.90     10.13 o 
  -7   7   9       21.37       19.01      9.27 o 
  -6   7   9       27.09       31.55      9.15 o 
  -5   7   9       17.81       15.24      7.85 o 
  -4   7   9        0.81       -5.04      6.70 o 
  -3   7   9       43.39       31.56     15.59 o 
  -2   7   9       69.57       86.12     20.65 o 
  -8   8   9       32.30       18.32     12.08 o 
  -7   8   9       14.57       14.79      9.64 o 
  -6   8   9       37.41        7.98      8.80 o 
  -5   8   9        8.42       -7.22      8.77 o 
  -4   8   9        4.47       -8.18      8.18 o 
   0 -12  10       11.90        3.12     10.52 o 
   1 -12  10        9.25       -4.68     12.08 o 
   2 -12  10        7.52       -9.35      9.35 o 
   3 -12  10       22.56       11.69     12.47 o 
   4 -12  10        2.57       -0.78     10.13 o 
   5 -12  10        0.45       -9.35      9.35 o 
   6 -12  10        0.45       -9.74      9.74 o 
  -2 -11  10       34.64       26.39     15.00 o 
  -1 -11  10        0.90        0.87      6.99 o 
   0 -11  10       95.39       97.42     19.87 o 
   1 -11  10       82.76       77.94     18.70 o 
   2 -11  10       11.76       14.81     12.08 o 
   3 -11  10       41.10       40.14     12.47 o 
   4 -11  10        3.13        6.23      8.57 o 
   5 -11  10       14.97       16.76     10.52 o 
   6 -11  10        4.68        7.40      9.74 o 
   7 -11  10        3.73        6.62     10.13 o 
  -4 -10  10       16.24       25.33     13.25 o 
  -3 -10  10       39.45       35.91     10.15 o 
  -2 -10  10        0.16        4.87      6.37 o 
  -1 -10  10        5.07       -4.07      7.01 o 
   0 -10  10        4.95        7.40     10.91 o 
   1 -10  10       13.81       35.46     13.25 o 
   2 -10  10       41.84       41.70     12.47 o 
   3 -10  10        4.58       12.47     10.52 o 
   4 -10  10      155.30      138.34     20.26 o 
   5 -10  10        6.34        7.01      8.96 o 
   6 -10  10        4.90        1.17      9.35 o 
   7 -10  10       98.83       98.20     19.48 o 
  -5  -9  10       30.87       23.38     12.08 o 
  -4  -9  10       16.51       10.91     10.52 o 
  -3  -9  10       13.13        6.94      6.82 o 
  -2  -9  10      209.04      187.43     15.13 o 
  -1  -9  10        5.71        5.85      8.96 o 
   0  -9  10       66.43       35.85     12.08 o 
   1  -9  10      107.47      125.09     18.70 o 
   2  -9  10       37.38       46.76     12.47 o 
   3  -9  10        1.04       -5.85      6.23 o 
   4  -9  10        4.74        8.57      8.96 o 
   5  -9  10      111.98       95.47     17.54 o 
   6  -9  10       31.50       26.11     12.86 o 
   7  -9  10       11.94       17.01      9.71 o 
   8  -9  10       88.65       94.69     23.77 o 
  -6  -8  10        2.61       10.52     10.52 o 
  -5  -8  10        7.86        8.18      9.35 o 
  -4  -8  10       21.14       19.75      7.66 o 
  -3  -8  10        9.48        6.72     17.54 o 
  -2  -8  10      129.92      131.07     12.86 o 
  -1  -8  10      146.76      136.39     18.32 o 
   0  -8  10        8.67       12.47      8.96 o 
   1  -8  10      101.67      135.22     18.70 o 
   2  -8  10      612.13      613.76     35.07 o 
   3  -8  10       14.75        2.73      7.40 o 
   4  -8  10        7.41       16.37      9.74 o 
   5  -8  10        5.36        2.30      6.06 o 
   6  -8  10        8.62       23.29      8.88 o 
   7  -8  10        1.17       -0.78     13.25 o 
   8  -8  10       33.99       16.37     16.37 o 
  -7  -7  10       29.51       38.58     15.20 o 
  -6  -7  10       11.53       28.45     12.86 o 
  -5  -7  10       31.17       45.98     13.25 o 
  -4  -7  10       26.78       24.17      7.11 o 
  -3  -7  10       43.08       30.80      7.44 o 
  -2  -7  10       35.32       42.64      8.04 o 
  -1  -7  10      173.33      212.38     22.21 o 
   0  -7  10      670.07      662.86     35.46 o 
   1  -7  10       19.23       15.98      8.96 o 
   2  -7  10       43.62       39.75     12.08 o 
   3  -7  10      214.87      192.07     14.57 o 
   4  -7  10       25.95       40.98      9.08 o 
   5  -7  10       12.59       13.40      7.76 o 
   6  -7  10        4.30        3.57      7.15 o 
   7  -7  10       13.28        9.35     14.03 o 
   8  -7  10       10.40        6.23     15.20 o 
  -8  -6  10        6.33       14.42     12.08 o 
  -7  -6  10        9.72        8.96      9.35 o 
  -6  -6  10       11.36       28.06     11.69 o 
  -5  -6  10       11.80       22.21     10.13 o 
  -4  -6  10      163.61      199.95     13.77 o 
  -3  -6  10       88.61      118.12     11.37 o 
  -2  -6  10       91.19       85.07      9.87 o 
  -1  -6  10       19.20       32.34     10.91 o 
   0  -6  10      439.28      392.02     26.50 o 
   1  -6  10        5.57        0.39      7.40 o 
   2  -6  10       15.63       13.06      5.89 o 
   3  -6  10       34.96       25.47      7.27 o 
   4  -6  10       47.93       43.04      9.60 o 
   5  -6  10        4.89        8.53      7.06 o 
   6  -6  10        8.90       12.23      8.18 o 
   7  -6  10       70.33       51.05     18.32 o 
   8  -6  10       22.86       21.43     16.37 o 
  -8  -5  10       23.99       40.92     14.81 o 
  -7  -5  10       61.28       51.05     14.03 o 
  -6  -5  10       42.98       58.84     14.81 o 
  -5  -5  10       34.85       36.73      7.66 o 
  -4  -5  10        1.93       -1.63      4.94 o 
  -3  -5  10      230.05      231.16     25.72 o 
  -2  -5  10      471.47      466.93     18.70 o 
  -1  -5  10       31.78        9.35      8.57 o 
   0  -5  10        5.10        5.85      7.40 o 
   1  -5  10       39.56       43.83      8.40 o 
   2  -5  10       80.68       96.54     11.01 o 
   3  -5  10       19.56       28.45      7.99 o 
   4  -5  10        0.87        5.60      6.93 o 
   5  -5  10        7.61        7.60      8.77 o 
   6  -5  10        1.69        2.91      7.42 o 
   7  -5  10       10.03       11.69     14.81 o 
  -9  -4  10        0.56        5.85     10.13 o 
  -8  -4  10       91.37      124.31     21.43 o 
  -7  -4  10       65.79       63.13     15.98 o 
  -6  -4  10       55.47       58.45     14.03 o 
  -5  -4  10      540.27      552.21     29.62 o 
  -4  -4  10       19.99       23.22      6.62 o 
  -3  -4  10       82.67       43.74     32.93 o 
  -2  -4  10      828.28      865.88     37.02 o 
  -1  -4  10       98.16      119.24     16.37 o 
   0  -4  10        4.71       -3.90      6.23 o 
   1  -4  10       17.16       19.80      7.02 o 
   2  -4  10        0.70        3.62      6.04 o 
   3  -4  10      102.77       96.94     12.48 o 
   4  -4  10        8.46        9.20      7.77 o 
   5  -4  10      216.00      232.60     18.59 o 
   6  -4  10       95.65      115.75     15.25 o 
   7  -4  10        0.12       -0.39     12.86 o 
  -9  -3  10       94.01      116.13     21.04 o 
  -8  -3  10        0.31        7.79      8.57 o 
  -7  -3  10       32.35       42.48     12.86 o 
  -6  -3  10        0.58       -2.34      7.01 o 
  -5  -3  10       34.85       34.08      7.27 o 
  -4  -3  10      783.51      802.51     53.78 o 
  -3  -3  10       74.34       80.99      8.93 o 
  -2  -3  10        3.36       -0.39      7.40 o 
  -1  -3  10     1351.25     1455.87     51.05 o 
   0  -3  10       26.62       45.20     12.47 o 
   1  -3  10       77.37       95.86     16.37 o 
   2  -3  10      156.35      174.33     15.09 o 
   3  -3  10       21.53       32.62      9.74 o 
   4  -3  10        0.42        3.46      7.11 o 
   5  -3  10        8.42        1.78      7.66 o 
   6  -3  10       14.42       14.65      8.97 o 
   7  -3  10       50.53       81.05     22.99 o 
 -10  -2  10       26.49       25.72     12.86 o 
  -9  -2  10        9.01       -7.01      7.01 o 
  -8  -2  10      244.66      284.86     26.89 o 
  -7  -2  10       89.85       94.69     16.37 o 
  -6  -2  10       39.00       34.29     10.91 o 
  -5  -2  10      478.34      497.95     19.41 o 
  -4  -2  10      181.70      209.44     13.07 o 
  -3  -2  10       18.22       34.46      7.02 o 
  -2  -2  10       52.14       53.39     12.47 o 
  -1  -2  10        4.79        1.56      7.40 o 
   0  -2  10     1272.97     1278.56     48.71 o 
   1  -2  10      205.89      237.32     22.60 o 
   2  -2  10       74.05       70.67     11.48 o 
   3  -2  10      840.30      877.31     31.40 o 
   4  -2  10       58.37       73.75     12.64 o 
   5  -2  10       44.62       47.71     16.76 o 
   6  -2  10        4.08       -8.96      8.96 o 
 -10  -1  10       30.38       21.04     11.69 o 
  -9  -1  10       34.89       27.28     12.47 o 
  -8  -1  10        7.82        5.85      8.57 o 
  -7  -1  10      349.41      331.23     25.33 o 
  -6  -1  10       69.54       89.24     15.20 o 
  -5  -1  10        1.71       -4.26      4.26 o 
  -4  -1  10      154.28      164.93     19.87 o 
  -3  -1  10      869.83      897.86     36.63 o 
  -2  -1  10       23.97       22.21      9.74 o 
  -1  -1  10      132.73      120.41     17.15 o 
   0  -1  10       93.24       77.94     15.20 o 
   1  -1  10      157.13      174.58     20.65 o 
   2  -1  10        7.89       -4.94     13.05 o 
   3  -1  10      172.10      165.61     16.42 o 
   4  -1  10      301.27      320.15     21.58 o 
   5  -1  10      135.60      163.97     17.64 o 
   6  -1  10        3.07       16.37     15.98 o 
 -10   0  10       86.44       80.67     17.93 o 
  -9   0  10       56.21       66.25     16.76 o 
  -8   0  10       36.22       23.77     10.91 o 
  -7   0  10       87.73       87.68     15.59 o 
  -6   0  10      618.68      658.60     39.55 o 
  -5   0  10      161.46      172.05     12.68 o 
  -4   0  10       78.97       55.36      8.25 o 
  -3   0  10       75.05       79.04      9.26 o 
  -2   0  10      943.80      907.97     40.14 o 
  -1   0  10       36.36       28.45     11.69 o 
   0   0  10      195.55      172.63     20.26 o 
   1   0  10       34.61       38.58     12.08 o 
   2   0  10       10.54       -3.12      8.18 o 
   3   0  10      130.78      126.35     15.36 o 
   4   0  10        0.89       -2.99     10.72 o 
   5   0  10        7.42       -4.39      8.13 o 
 -11   1  10        3.72       15.59     11.69 o 
 -10   1  10        6.27        2.34      8.96 o 
  -9   1  10       54.72       33.90     12.86 o 
  -8   1  10       54.64       61.18     15.20 o 
  -7   1  10        0.19       -1.17      7.01 o 
  -6   1  10       18.07        2.44      5.15 o 
  -5   1  10      929.90     1007.12     46.76 o 
  -4   1  10       30.54       39.18      7.82 o 
  -3   1  10       38.19       49.00      8.05 o 
  -2   1  10        3.67        0.39      8.96 o 
  -1   1  10      148.36      144.96     19.09 o 
   0   1  10        0.27       -1.56      7.01 o 
   1   1  10        9.42       15.20     10.52 o 
   2   1  10      192.64      172.24     22.21 o 
   3   1  10       72.34      112.62     19.87 o 
   4   1  10       28.82       42.07     11.76 o 
 -11   2  10       28.88       19.09     13.25 o 
 -10   2  10       29.08       21.43     13.25 o 
  -9   2  10       38.04       20.65     12.08 o 
  -8   2  10       99.20       98.59     17.54 o 
  -7   2  10       90.50      120.41     17.93 o 
  -6   2  10        0.11       -5.21      5.21 o 
  -5   2  10       29.87       13.70      8.18 o 
  -4   2  10      316.12      323.87     16.51 o 
  -3   2  10        0.75        7.79      8.96 o 
  -2   2  10      357.09      379.55     28.06 o 
  -1   2  10       11.01       43.64     14.42 o 
   0   2  10        4.40        7.40     10.13 o 
   1   2  10        2.65        1.17     10.91 o 
   2   2  10       72.91       70.53     17.54 o 
   3   2  10       31.86       30.01     14.81 o 
   4   2  10        2.47       12.08     13.64 o 
 -11   3  10       27.79        9.74     12.08 o 
 -10   3  10      219.35      258.36     28.06 o 
  -9   3  10        6.57        7.01      9.35 o 
  -8   3  10       49.85       24.16     11.69 o 
  -7   3  10      169.05      156.26     20.26 o 
  -6   3  10        0.43       -3.45      5.92 o 
  -5   3  10       86.24      104.87     13.83 o 
  -4   3  10        1.63       11.78      5.90 o 
  -3   3  10       71.34       45.98     14.42 o 
  -2   3  10        0.55       10.91     10.91 o 
  -1   3  10        0.66       12.86     11.30 o 
   0   3  10      203.75      184.32     24.16 o 
   1   3  10       75.34       67.81     18.32 o 
   2   3  10        3.82      -10.52     10.91 o 
   3   3  10       18.30       46.37     18.32 o 
 -10   4  10        0.25       -1.56      9.74 o 
  -9   4  10      144.11      135.22     22.21 o 
  -8   4  10        4.30       13.64     11.30 o 
  -7   4  10       70.45       66.25     15.59 o 
  -6   4  10      212.12      256.80     33.90 o 
  -5   4  10       14.51       12.60      6.78 o 
  -4   4  10      342.70      343.90     18.96 o 
  -3   4  10        4.64       20.26     12.47 o 
  -2   4  10       33.29       28.84     14.03 o 
  -1   4  10       41.11       26.50     14.03 o 
   0   4  10        6.18       18.32     12.86 o 
   1   4  10       24.88       41.70     16.76 o 
 -10   5  10       72.11       47.54     16.76 o 
  -9   5  10        0.27       -9.74      9.74 o 
  -8   5  10        0.24        0.39      9.35 o 
  -7   5  10        5.59       -6.62      8.57 o 
  -6   5  10       56.97       62.95     14.42 o 
  -5   5  10      411.03      461.21     28.84 o 
  -4   5  10        2.50        6.62      7.21 o 
  -3   5  10       36.83       22.60     13.25 o 
  -2   5  10      185.28      250.57     28.45 o 
  -1   5  10       28.89        7.01     13.25 o 
   0   5  10        5.99       -1.95     11.30 o 
  -9   6  10      172.61      202.64     26.89 o 
  -8   6  10       50.21       47.15     15.98 o 
  -7   6  10        6.99       10.35      7.98 o 
  -6   6  10        7.49       10.58      8.14 o 
  -5   6  10        1.84        1.33      9.94 o 
  -4   6  10      127.91      155.44     15.35 o 
  -3   6  10       24.37       -0.78     11.30 o 
  -2   6  10        6.95        9.74     12.86 o 
  -1   6  10       46.05       37.41     16.76 o 
  -8   7  10       42.26       42.87     15.98 o 
  -7   7  10      190.46      191.71     35.66 o 
  -6   7  10        5.34        5.02      8.33 o 
  -5   7  10       20.18        5.13     12.66 o 
  -4   7  10       29.39       70.14     19.09 o 
   1 -12  11       46.07       21.43     13.25 o 
   2 -12  11       13.65       19.48     13.64 o 
   3 -12  11        8.21       -5.46      8.18 o 
   4 -12  11       13.10       -3.51      8.96 o 
  -2 -11  11        6.86       12.47     14.42 o 
  -1 -11  11        3.02        0.00     12.08 o 
   0 -11  11       11.16       -1.56     10.91 o 
   1 -11  11        9.43        3.51     10.91 o 
   2 -11  11       41.73       48.71     15.98 o 
   3 -11  11       71.98       65.86     16.37 o 
   4 -11  11        0.85        2.34      7.40 o 
   5 -11  11       14.74        5.85     10.52 o 
   6 -11  11       23.37       37.80     15.59 o 
  -3 -10  11        5.60       15.99      8.77 o 
  -2 -10  11       22.43       21.82     13.64 o 
  -1 -10  11       24.62       32.73     13.64 o 
   0 -10  11        7.87        9.35     10.13 o 
   1 -10  11        1.11       -8.18      8.18 o 
   2 -10  11        0.53       -4.68      7.79 o 
   3 -10  11        0.53        1.56      9.35 o 
   4 -10  11        9.85       21.43     10.52 o 
   5 -10  11        1.83       -8.57      8.57 o 
   6 -10  11        1.46        0.00      8.18 o 
  -4  -9  11       12.42       16.37     11.30 o 
  -3  -9  11       58.44       49.68     11.02 o 
  -2  -9  11        2.96       10.52     10.13 o 
  -1  -9  11        2.38        0.78      8.96 o 
   0  -9  11      142.31      122.75     19.87 o 
   1  -9  11       10.75       11.30      9.74 o 
   2  -9  11       20.76       18.32     10.91 o 
   3  -9  11      100.95       92.36     19.09 o 
   4  -9  11        3.59        8.18     12.08 o 
   5  -9  11        0.52      -10.13     10.13 o 
   6  -9  11        0.12      -10.13     12.08 o 
   7  -9  11        0.06       -4.77      9.43 o 
  -5  -8  11       17.70       38.58     14.42 o 
  -4  -8  11       44.56       42.30     13.05 o 
  -3  -8  11        9.77        9.99      6.46 o 
  -2  -8  11       57.32       60.01     15.20 o 
  -1  -8  11        6.32        3.12      8.18 o 
   0  -8  11        0.27       10.13     10.13 o 
   1  -8  11       57.70       62.74     16.37 o 
   2  -8  11      132.19      131.71     20.26 o 
   3  -8  11       18.02       26.50     11.30 o 
   4  -8  11       40.10       37.02     14.42 o 
   5  -8  11       90.00       75.08     12.43 o 
   6  -8  11        0.06       -3.61     11.50 o 
   7  -8  11       45.35       58.45     19.87 o 
  -6  -7  11       25.71       16.37     11.69 o 
  -5  -7  11        9.82        6.62     10.13 o 
  -4  -7  11        4.21       -5.33      5.33 o 
  -3  -7  11       36.35       41.47      7.96 o 
  -2  -7  11        0.68       -1.17      8.96 o 
  -1  -7  11      193.76      143.01     19.48 o 
   0  -7  11       49.18       42.48     12.86 o 
   1  -7  11       32.06       58.84     14.81 o 
   2  -7  11      206.45      235.76     24.16 o 
   3  -7  11        6.63        3.67     11.89 o 
   4  -7  11       37.32       23.62      8.70 o 
   5  -7  11        9.52        5.82      7.56 o 
   6  -7  11       19.25       34.16     10.67 o 
   7  -7  11        3.54       11.30     16.37 o 
  -7  -6  11       57.84       70.14     17.15 o 
  -6  -6  11       85.12       90.80     18.70 o 
  -5  -6  11        6.48        8.96      8.57 o 
  -4  -6  11       62.84       48.97     13.64 o 
  -3  -6  11        8.96       17.85      6.75 o 
  -2  -6  11       53.91       66.64     14.03 o 
  -1  -6  11       41.18       21.82      9.74 o 
   0  -6  11      647.24      647.66     35.46 o 
   1  -6  11        6.11        1.56      8.57 o 
   2  -6  11       14.62        6.45      6.20 o 
   3  -6  11      298.11      329.22     19.28 o 
   4  -6  11        0.91        4.53      7.27 o 
   5  -6  11      111.13      115.64     14.70 o 
   6  -6  11       24.51        9.05     10.91 o 
   7  -6  11        0.70       -2.34     14.42 o 
  -8  -5  11       15.25       24.16     12.86 o 
  -7  -5  11       14.07       17.54     10.13 o 
  -6  -5  11       55.64       60.40     14.03 o 
  -5  -5  11       15.04       22.21     10.13 o 
  -4  -5  11      120.42      142.06     12.26 o 
  -3  -5  11      286.11      302.40     23.38 o 
  -2  -5  11       66.99       54.17     13.64 o 
  -1  -5  11      424.41      512.83     31.17 o 
   0  -5  11        2.92       15.59      9.35 o 
   1  -5  11       46.58       41.31     13.25 o 
   2  -5  11       13.35       13.40      7.27 o 
   3  -5  11        0.70       -0.74     11.11 o 
   4  -5  11      115.45      148.97     22.99 o 
   5  -5  11        1.12       10.08      8.65 o 
   6  -5  11       40.16       36.83     11.53 o 
   7  -5  11       76.04       39.75     19.87 o 
  -9  -4  11        0.28        3.51      9.74 o 
  -8  -4  11       29.54       42.87     14.03 o 
  -7  -4  11        7.20       -7.79      7.79 o 
  -6  -4  11       19.82       25.33      9.74 o 
  -5  -4  11        0.32        4.67      5.60 o 
  -4  -4  11       38.50       54.46      8.93 o 
  -3  -4  11       14.88       21.43      9.74 o 
  -2  -4  11      777.65      852.63     39.36 o 
  -1  -4  11       29.62       21.82     10.13 o 
   0  -4  11      950.01      936.03     43.26 o 
   1  -4  11       73.17      111.84     18.70 o 
   2  -4  11        0.59        1.17      6.34 o 
   3  -4  11      416.45      364.43     21.89 o 
   4  -4  11       24.67       18.64     24.75 o 
   5  -4  11        0.86       14.21     14.81 o 
   6  -4  11       27.42       31.77     13.64 o 
  -9  -3  11       70.15       70.53     18.32 o 
  -8  -3  11        0.03        2.34      8.57 o 
  -7  -3  11        6.63       13.64      9.35 o 
  -6  -3  11      128.37      108.72     17.15 o 
  -5  -3  11       13.52       11.34      7.79 o 
  -4  -3  11       38.52       45.98      8.10 o 
  -3  -3  11      136.25      157.82     18.32 o 
  -2  -3  11       50.49       39.75     12.47 o 
  -1  -3  11        2.49       -3.90      7.40 o 
   0  -3  11        0.52       -0.78      7.40 o 
   1  -3  11      495.12      432.55     30.40 o 
   2  -3  11      124.09      165.02     15.59 o 
   3  -3  11       23.73       14.26     12.66 o 
   4  -3  11      131.92      118.07     15.17 o 
   5  -3  11      124.52      142.62     16.85 o 
   6  -3  11        1.64       -3.90     13.25 o 
  -9  -2  11        0.91        0.39      9.35 o 
  -8  -2  11       92.28       82.61     17.54 o 
  -7  -2  11       12.62        7.79      9.35 o 
  -6  -2  11       98.92       95.08     15.98 o 
  -5  -2  11      149.75      174.12     37.60 o 
  -4  -2  11      185.31      192.12     20.26 o 
  -3  -2  11      176.74      221.73     21.82 o 
  -2  -2  11      501.08      509.71     31.17 o 
  -1  -2  11        0.56       -2.73      7.40 o 
   0  -2  11        0.04        7.40      8.18 o 
   1  -2  11        0.49       -3.90      7.40 o 
   2  -2  11      172.78      227.70     18.29 o 
   3  -2  11        8.43       15.79     14.42 o 
   4  -2  11       18.25       21.90     13.25 o 
   5  -2  11        2.55        7.47     10.74 o 
 -10  -1  11        2.74        6.62     10.52 o 
  -9  -1  11       20.90       29.23     13.25 o 
  -8  -1  11        9.19       14.42      9.74 o 
  -7  -1  11       63.32       61.96     14.81 o 
  -6  -1  11      211.72      200.30     21.04 o 
  -5  -1  11       18.35       20.45      7.27 o 
  -4  -1  11        0.81       -4.26      4.26 o 
  -3  -1  11      111.68      144.18     18.32 o 
  -2  -1  11        0.81        0.39      7.01 o 
  -1  -1  11      555.14      515.94     32.34 o 
   0  -1  11       67.16       70.92     15.59 o 
   1  -1  11       20.63       32.73     12.47 o 
   2  -1  11        0.53       18.70      9.74 o 
   3  -1  11      148.51      160.30     17.06 o 
   4  -1  11        3.29        5.55      8.14 o 
   5  -1  11        0.40       18.77     19.68 o 
 -10   0  11        6.16       -4.68      9.35 o 
  -9   0  11       47.51       37.41     13.64 o 
  -8   0  11      107.38       60.01     14.81 o 
  -7   0  11       72.16       92.36     16.76 o 
  -6   0  11      254.91      232.00     15.40 o 
  -5   0  11      102.59      121.58     11.85 o 
  -4   0  11       30.94       40.14     12.47 o 
  -3   0  11       40.45       50.66     13.25 o 
  -2   0  11       13.78       10.52      8.96 o 
  -1   0  11        1.22       -6.23      7.40 o 
   0   0  11       95.30      134.05     19.87 o 
   1   0  11       26.75       35.07     13.25 o 
   2   0  11       25.94       30.01     13.25 o 
   3   0  11        7.32       -2.34     10.13 o 
   4   0  11       44.20       29.03     17.54 o 
 -10   1  11       42.41       37.80     15.59 o 
  -9   1  11        0.09        8.57      9.35 o 
  -8   1  11       15.07       17.54     10.52 o 
  -7   1  11        9.17        8.57      7.40 o 
  -6   1  11        3.02        3.68      8.77 o 
  -5   1  11      737.05      751.28     25.48 o 
  -4   1  11       10.98       13.64      9.35 o 
  -3   1  11      238.98      217.83     22.21 o 
  -2   1  11      219.40      202.25     22.21 o 
  -1   1  11        2.38        6.23      9.74 o 
   0   1  11      145.16      136.78     20.65 o 
   1   1  11      137.79      108.33     19.87 o 
   2   1  11        0.15       10.52     10.91 o 
   3   1  11       19.02       36.24     15.20 o 
 -10   2  11       44.54       35.85     15.98 o 
  -9   2  11      177.40      205.36     24.94 o 
  -8   2  11        2.74       -9.35      9.35 o 
  -7   2  11       74.79       82.61     16.76 o 
  -6   2  11        2.76        6.14      6.47 o 
  -5   2  11       13.37        2.53      5.92 o 
  -4   2  11        4.01       -7.01      7.40 o 
  -3   2  11       45.77       34.68     12.86 o 
  -2   2  11       12.49       18.70     11.30 o 
  -1   2  11      310.80      357.73     31.17 o 
   0   2  11        3.65       19.09     11.69 o 
   1   2  11      154.57      155.87     23.77 o 
   2   2  11      142.66      161.72     24.55 o 
 -10   3  11        0.61       15.98     12.47 o 
  -9   3  11        5.60        0.39      9.74 o 
  -8   3  11       64.68       65.47     16.37 o 
  -7   3  11      203.90      215.89     24.16 o 
  -6   3  11      135.22      154.78     14.81 o 
  -5   3  11      307.45      326.91     18.71 o 
  -4   3  11       17.20        4.29     11.30 o 
  -3   3  11       18.62       24.16     12.47 o 
  -2   3  11      383.82      368.25     31.95 o 
  -1   3  11       12.01       12.86     13.25 o 
   0   3  11        3.77        6.23     11.69 o 
   1   3  11       23.04       26.50     14.81 o 
 -10   4  11        0.04        3.90     12.47 o 
  -9   4  11       16.18        1.17     10.52 o 
  -8   4  11        0.38        5.85     10.52 o 
  -7   4  11       13.03       22.99     12.86 o 
  -6   4  11        7.20        2.34      6.99 o 
  -5   4  11       80.77       84.11     12.09 o 
  -4   4  11      190.39      226.41     26.50 o 
  -3   4  11      244.58      201.86     24.94 o 
  -2   4  11        0.29        5.07     13.25 o 
  -1   4  11      192.57      206.53     27.28 o 
   0   4  11       61.62      116.91     22.99 o 
  -9   5  11        8.73       23.38     14.03 o 
  -8   5  11       34.65       22.21     13.64 o 
  -7   5  11      100.84      132.49     21.82 o 
  -6   5  11       32.93       51.73     10.86 o 
  -5   5  11        0.02        2.55      7.28 o 
  -4   5  11      137.65      143.01     23.38 o 
  -3   5  11       22.45        7.79     12.86 o 
  -2   5  11       39.21       36.24     15.20 o 
  -1   5  11        1.94        7.40     13.64 o 
  -7   6  11       12.68       26.89     12.86 o 
  -6   6  11       65.26       65.44     12.92 o 
  -5   6  11       34.74       37.02     17.15 o 
  -4   6  11        0.13        2.73     11.69 o 
  -1 -11  12        1.72       18.70     13.25 o 
   0 -11  12       15.64        2.73     10.52 o 
   1 -11  12       55.64       71.70     17.93 o 
   2 -11  12       20.95       19.48     12.08 o 
   3 -11  12        0.20       -7.01      7.40 o 
   4 -11  12        1.36       -1.95      8.96 o 
  -3 -10  12        1.43        8.57     13.25 o 
  -2 -10  12       58.87       63.52     17.93 o 
  -1 -10  12        1.33        7.01     10.91 o 
   0 -10  12        1.37        3.12     10.13 o 
   1 -10  12        0.20        3.12      8.96 o 
   2 -10  12       66.38       31.95     12.47 o 
   3 -10  12       12.15       16.37     11.69 o 
   4 -10  12        9.65       -8.96     10.13 o 
   5 -10  12       35.79        9.35     13.25 o 
  -4  -9  12       15.28       24.16     12.47 o 
  -3  -9  12        9.48       14.03     12.08 o 
  -2  -9  12       38.15       27.28     12.86 o 
  -1  -9  12      135.09      104.44     19.09 o 
   0  -9  12        0.25       -6.62      8.18 o 
   1  -9  12       32.22       33.12     14.42 o 
   2  -9  12       13.86       12.08     11.30 o 
   3  -9  12       33.45       24.94     14.03 o 
   4  -9  12        7.93       10.13     12.47 o 
   5  -9  12       14.81        9.74     12.47 o 
   6  -9  12        7.27        2.73     12.47 o 
  -5  -8  12        0.15       17.54     11.69 o 
  -4  -8  12       80.73       96.72     18.90 o 
  -3  -8  12        0.48        1.17      8.96 o 
  -2  -8  12        3.26        0.39      8.96 o 
  -1  -8  12       13.96       22.21     12.08 o 
   0  -8  12      322.43      353.45     31.17 o 
   1  -8  12       37.76       30.79     14.03 o 
   2  -8  12       28.98       50.66     15.20 o 
   3  -8  12       91.77       93.14     18.70 o 
   4  -8  12        6.69       11.30     11.30 o 
   5  -8  12        0.07        8.96     12.08 o 
   6  -8  12        6.61       12.85     14.03 o 
  -6  -7  12       58.70       71.31     17.54 o 
  -5  -7  12        7.90       -2.34      7.40 o 
  -4  -7  12       66.20       90.41     17.15 o 
  -3  -7  12       81.39       65.08     16.76 o 
  -2  -7  12        1.27        3.90      9.74 o 
  -1  -7  12        2.71        3.51      8.96 o 
   0  -7  12       28.21       28.45     13.25 o 
   1  -7  12        7.93       22.60     12.08 o 
   2  -7  12       57.33       67.03     15.98 o 
   3  -7  12        1.74       -0.78      8.57 o 
   4  -7  12       35.47       29.48     10.11 o 
   5  -7  12       31.26       25.20     10.65 o 
   6  -7  12       12.90       22.30     10.60 o 
  -7  -6  12        3.28        7.01     10.91 o 
  -6  -6  12       29.94       35.46     13.25 o 
  -5  -6  12       62.82       66.25     15.20 o 
  -4  -6  12        0.01        6.23     10.91 o 
  -3  -6  12      162.71      211.99     22.99 o 
  -2  -6  12      688.84      770.41     39.75 o 
  -1  -6  12      111.47      118.07     19.09 o 
   0  -6  12       12.99       18.70     11.69 o 
   1  -6  12       18.04       11.30     10.52 o 
   2  -6  12       16.46       10.47      7.48 o 
   3  -6  12        0.63        1.05      6.67 o 
   4  -6  12        0.10        3.44      7.85 o 
   5  -6  12       18.89       17.34      9.15 o 
   6  -6  12       35.68       32.17     11.80 o 
  -7  -5  12        2.43        2.73      9.74 o 
  -6  -5  12       62.29       78.33     16.76 o 
  -5  -5  12        2.21       -3.51      7.79 o 
  -4  -5  12      112.47      121.19     17.93 o 
  -3  -5  12        0.07        1.56      7.79 o 
  -2  -5  12       55.60       40.92     12.47 o 
  -1  -5  12      121.77      157.43     20.65 o 
   0  -5  12       67.18       63.52     14.81 o 
   1  -5  12       63.33       80.28     17.15 o 
   2  -5  12       69.28       66.98     12.04 o 
   3  -5  12        4.02        9.76      8.49 o 
   4  -5  12       34.64       46.44     11.93 o 
   5  -5  12       45.81       43.61     11.52 o 
   6  -5  12        5.52       15.96     10.11 o 
  -8  -4  12      117.69      149.25     22.99 o 
  -7  -4  12        3.84        5.46      8.18 o 
  -6  -4  12       10.55       10.91      9.35 o 
  -5  -4  12      320.43      333.98     18.03 o 
  -4  -4  12      292.61      337.47     26.11 o 
  -3  -4  12      111.45      115.74     17.54 o 
  -2  -4  12        0.45       -3.51      7.01 o 
  -1  -4  12       18.81       36.63     12.86 o 
   0  -4  12      100.19       77.55     17.93 o 
   1  -4  12       14.76       22.21     12.08 o 
   2  -4  12        2.75        4.29      9.74 o 
   3  -4  12      242.57      262.90     28.64 o 
   4  -4  12       19.82        9.54     10.11 o 
   5  -4  12       13.26       27.25     18.51 o 
  -9  -3  12       23.04       30.01     12.86 o 
  -8  -3  12        8.53       12.86     10.91 o 
  -7  -3  12       79.73       92.36     17.54 o 
  -6  -3  12        0.25       -3.12      7.79 o 
  -5  -3  12        0.55        0.04      4.87 o 
  -4  -3  12      103.78      109.11     17.54 o 
  -3  -3  12       53.33       90.80     16.76 o 
  -2  -3  12       17.11       40.14     13.25 o 
  -1  -3  12       93.78      105.99     19.09 o 
   0  -3  12        3.15        9.74      9.74 o 
   1  -3  12      124.93      120.41     20.26 o 
   2  -3  12       12.29       -0.39      9.74 o 
   3  -3  12        4.39        2.94      8.38 o 
   4  -3  12       46.19       56.16     12.70 o 
   5  -3  12       18.96       23.11     10.58 o 
  -9  -2  12       68.82       64.30     17.15 o 
  -8  -2  12       18.82       19.09     12.08 o 
  -7  -2  12       77.02       93.52     17.54 o 
  -6  -2  12      402.54      474.64     30.40 o 
  -5  -2  12      137.24       98.04     11.41 o 
  -4  -2  12        0.15       10.52      8.96 o 
  -3  -2  12        1.47       10.91      8.96 o 
  -2  -2  12       32.72       30.01     12.08 o 
  -1  -2  12        1.34        2.34      8.96 o 
   0  -2  12        7.18       12.47     11.30 o 
   1  -2  12      135.53      135.61     21.43 o 
   2  -2  12       61.05       78.72     18.32 o 
   3  -2  12       30.46       34.97     12.47 o 
   4  -2  12       13.94       30.77     13.83 o 
  -9  -1  12       13.57       13.25     10.13 o 
  -8  -1  12       33.12       27.67     12.47 o 
  -7  -1  12        7.93        1.95      8.18 o 
  -6  -1  12        8.97        2.73      8.57 o 
  -5  -1  12      560.73      543.61     32.73 o 
  -4  -1  12       37.47       33.90     12.08 o 
  -3  -1  12       87.76       91.97     17.54 o 
  -2  -1  12      203.73      197.57     22.60 o 
  -1  -1  12       59.65       49.49     14.03 o 
   0  -1  12        0.53        3.90      9.74 o 
   1  -1  12        1.97        3.90     10.52 o 
   2  -1  12       15.13       36.24     14.81 o 
   3  -1  12        3.89       -8.96      8.96 o 
   4  -1  12        0.06       -9.74      9.74 o 
  -9   0  12       28.76       37.80     13.25 o 
  -8   0  12       17.83       20.65     12.08 o 
  -7   0  12        6.19       11.30      9.35 o 
  -6   0  12        5.73        0.74      6.82 o 
  -5   0  12        8.90        6.62      8.96 o 
  -4   0  12       94.31      103.27     17.93 o 
  -3   0  12       20.68       12.86     10.52 o 
  -2   0  12       31.54       41.70     14.81 o 
  -1   0  12      389.62      462.95     33.90 o 
   0   0  12       26.18       14.81     12.47 o 
   1   0  12      165.27      184.32     25.33 o 
   2   0  12       66.08       57.28     17.93 o 
   3   0  12        5.18       19.48     14.03 o 
  -9   1  12        4.89       13.25     10.91 o 
  -8   1  12      103.94       98.59     18.70 o 
  -7   1  12      245.33      291.10     26.89 o 
  -6   1  12        4.20        9.92      7.99 o 
  -5   1  12      148.07      186.66     22.21 o 
  -4   1  12       43.59       55.34     15.59 o 
  -3   1  12        2.12       -7.79      7.79 o 
  -2   1  12       73.47       64.30     15.98 o 
  -1   1  12        4.21        3.90     11.30 o 
   0   1  12       38.13       27.67     13.25 o 
   1   1  12       37.78       29.23     14.42 o 
   2   1  12       67.11       72.09     20.26 o 
  -9   2  12        6.07        1.56     10.52 o 
  -8   2  12        0.61        5.07     10.52 o 
  -7   2  12       52.14       67.03     16.37 o 
  -6   2  12       54.72       66.30     19.87 o 
  -5   2  12        3.33       -8.57      8.57 o 
  -4   2  12      223.61      234.20     24.55 o 
  -3   2  12      136.66      149.64     21.82 o 
  -2   2  12        4.31        1.95     10.91 o 
  -1   2  12       57.91       51.83     16.37 o 
   0   2  12       30.11       36.63     14.03 o 
   1   2  12        3.80       -1.56     11.30 o 
  -9   3  12       32.14       50.27     17.54 o 
  -8   3  12       13.34       12.86     12.08 o 
  -7   3  12       28.75       67.03     16.76 o 
  -6   3  12       30.22       17.56     20.07 o 
  -5   3  12        0.27        0.39      9.35 o 
  -4   3  12      115.46       84.56     18.70 o 
  -3   3  12        8.98        7.40     11.69 o 
  -2   3  12       64.42       77.94     19.09 o 
  -1   3  12       27.98       35.85     16.76 o 
   0   3  12       35.13       63.13     18.32 o 
  -8   4  12       23.53       35.85     15.20 o 
  -7   4  12        5.44       12.86     12.08 o 
  -6   4  12      114.13      107.55     21.04 o 
  -5   4  12       53.49       69.36     18.32 o 
  -4   4  12        0.12        1.95     12.47 o 
  -3   4  12        4.73       24.16     14.81 o 
  -2   4  12       14.98       20.65     14.03 o 
  -7   5  12        9.84       -5.07     10.91 o 
  -6   5  12       12.90       14.42     14.81 o 
  -5   5  12        1.46       26.89     15.98 o 
  -4   5  12       78.72      111.45     22.21 o 
  -2 -10  13       51.98       63.13     17.15 o 
  -1 -10  13       15.10        1.17      9.74 o 
   0 -10  13       11.05       13.64     10.91 o 
   1 -10  13       79.89       68.97     17.15 o 
   2 -10  13       17.57       11.69     12.47 o 
   3 -10  13        2.68        6.23      9.74 o 
   4 -10  13        9.59       13.25     13.25 o 
  -3  -9  13        2.51       17.15     13.64 o 
  -2  -9  13        0.35       -6.23      8.96 o 
  -1  -9  13       74.58       69.75     17.93 o 
   0  -9  13       44.49       86.12     20.26 o 
   1  -9  13        7.85       23.38     14.42 o 
   2  -9  13       47.32       57.67     17.93 o 
   3  -9  13       10.87       15.59     13.25 o 
   4  -9  13        1.48       10.91     12.86 o 
  -4  -8  13        6.89       -1.56     11.30 o 
  -3  -8  13       28.19       33.12     14.42 o 
  -2  -8  13       33.40       15.98     12.86 o 
  -1  -8  13        8.65        8.96     12.86 o 
   0  -8  13       41.09       -0.39     12.47 o 
   1  -8  13       15.25       30.79     14.03 o 
   2  -8  13        2.96        5.07      9.74 o 
   3  -8  13       89.05       87.29     19.09 o 
   4  -8  13        0.00       -1.56     10.52 o 
   5  -8  13       17.67       28.06     15.59 o 
  -4  -7  13       19.44       29.62     13.64 o 
  -3  -7  13       41.83       41.70     16.37 o 
  -2  -7  13       12.57       -3.12      9.35 o 
  -1  -7  13      100.80       78.33     17.15 o 
   0  -7  13        0.21        1.95     10.13 o 
   1  -7  13        0.63        0.78      9.74 o 
   2  -7  13       19.19        1.56     10.52 o 
   3  -7  13        1.79        7.40     11.30 o 
   4  -7  13        1.42        7.91      9.55 o 
   5  -7  13        2.26        5.86     10.58 o 
  -6  -6  13        8.25        3.90     10.13 o 
  -4  -6  13       14.11       10.13     12.86 o 
  -3  -6  13        1.63       14.42     10.13 o 
  -2  -6  13      145.56      143.01     21.04 o 
  -1  -6  13        1.10        2.34      9.74 o 
   0  -6  13      141.70      119.24     21.04 o 
   1  -6  13        0.31       -8.18      9.74 o 
   2  -6  13        2.17       -1.95      9.74 o 
   3  -6  13      161.52      193.64     18.44 o 
   4  -6  13       23.42       12.65     28.45 o 
   5  -6  13       28.33       11.62     10.89 o 
  -7  -5  13        3.47        1.95      9.74 o 
  -6  -5  13       17.26       18.70     10.91 o 
  -4  -5  13        4.52       10.91     10.91 o 
  -3  -5  13       78.45       71.31     17.15 o 
  -2  -5  13       36.76       40.53     13.64 o 
  -1  -5  13       36.41       46.37     14.03 o 
   0  -5  13        1.46       -0.39      9.35 o 
   1  -5  13       88.20       69.75     17.15 o 
   2  -5  13        0.83        2.73     10.52 o 
   3  -5  13       11.81       28.84     10.95 o 
   4  -5  13       27.62       44.85     12.32 o 
  -7  -4  13       46.57       33.90     13.25 o 
  -6  -4  13       32.57       33.12     12.86 o 
  -5  -4  13        1.15        3.90      9.74 o 
  -4  -4  13       64.76       71.31     16.76 o 
  -3  -4  13       13.49       20.65     10.91 o 
  -2  -4  13      122.24      148.08     21.04 o 
  -1  -4  13        7.99       20.65     12.47 o 
   0  -4  13       20.48       16.37     12.86 o 
   1  -4  13      144.48      139.12     22.99 o 
   2  -4  13      210.60      250.57     29.62 o 
   3  -4  13       34.62       16.04     11.10 o 
   4  -4  13        1.11       -5.96      9.54 o 
  -8  -3  13       14.45        9.74     10.91 o 
  -7  -3  13       11.61       16.37     10.91 o 
  -5  -3  13       78.56      102.49     17.54 o 
  -4  -3  13       99.98       75.21     16.76 o 
  -3  -3  13      107.98      109.50     19.48 o 
  -2  -3  13       12.03       24.55     11.69 o 
  -1  -3  13       51.88       37.02     14.42 o 
   0  -3  13       79.43      106.38     20.65 o 
   1  -3  13        7.40       14.03     12.08 o 
   2  -3  13       14.17       15.59     12.08 o 
   3  -3  13      224.14      206.14     27.67 o 
   4  -3  13        0.26        8.60     10.10 o 
  -8  -2  13       20.53       15.59     11.69 o 
  -7  -2  13        0.79        5.07      9.35 o 
  -5  -2  13       65.36       55.73     14.81 o 
  -4  -2  13       42.41       45.59     15.20 o 
  -3  -2  13       87.89      102.49     19.09 o 
  -2  -2  13      115.50      143.40     21.43 o 
  -1  -2  13      272.51      260.70     27.67 o 
   0  -2  13       49.59       57.28     17.54 o 
   1  -2  13       11.22       20.26     12.47 o 
   2  -2  13        0.36       21.43     12.08 o 
   3  -2  13       15.67       31.56     16.37 o 
  -8  -1  13       12.36        8.18     10.91 o 
  -7  -1  13       30.55       13.64     11.69 o 
  -5  -1  13        0.07       20.26     10.91 o 
  -4  -1  13       20.08       15.20     10.91 o 
  -3  -1  13       22.08       17.93     11.69 o 
  -2  -1  13      196.55      234.59     26.50 o 
  -1  -1  13       12.55       11.69     11.69 o 
   0  -1  13      137.76      146.52     22.99 o 
   1  -1  13       60.76      121.58     22.21 o 
   2  -1  13       72.40       54.56     18.32 o 
  -8   0  13        8.73       -3.51     10.52 o 
  -7   0  13       95.16      118.46     19.48 o 
  -5   0  13       27.57       49.88     15.20 o 
  -4   0  13       43.83       46.76     14.81 o 
  -3   0  13      159.74      194.84     24.55 o 
  -2   0  13        0.81        0.78     10.13 o 
  -1   0  13       26.90       28.84     14.03 o 
   0   0  13        3.97        3.12     10.91 o 
   1   0  13       14.75       24.94     14.42 o 
   2   0  13       43.68       42.87     14.81 o 
  -8   1  13        0.90       -9.35      9.35 o 
  -7   1  13        3.69       -5.85      8.96 o 
  -6   1  13       33.41       41.31     14.81 o 
  -5   1  13       43.83       46.37     15.20 o 
  -4   1  13        9.67       16.76     11.69 o 
  -3   1  13      102.03       64.30     17.93 o 
  -2   1  13      131.59      155.10     24.16 o 
  -1   1  13        1.72       -8.96     11.69 o 
   0   1  13       22.23       29.23     14.81 o 
   1   1  13       10.12       30.79     15.98 o 
  -8   2  13       46.48       59.23     16.37 o 
  -6   2  13       23.72       20.65     13.25 o 
  -5   2  13       58.65       43.64     15.98 o 
  -4   2  13        3.01       -8.96     10.13 o 
  -3   2  13       62.18       47.93     16.37 o 
  -2   2  13       13.39       16.76     14.03 o 
  -1   2  13       33.26       18.70     13.64 o 
  -6   3  13        5.63      -10.91     11.69 o 
  -5   3  13       65.78       40.53     15.59 o 
  -4   3  13      132.31      170.68     24.55 o 
  -3   3  13       21.03        2.34     10.91 o 
  -2   3  13       13.45       12.86     13.25 o 
  -2  -9  14        5.16        7.79     10.91 o 
  -1  -9  14        3.47       -2.34     10.91 o 
   0  -9  14        2.86       -2.73     10.91 o 
   1  -9  14        4.14       10.13     14.03 o 
   2  -9  14        0.15        7.79     12.47 o 
  -3  -8  14        3.39        9.35     13.25 o 
  -2  -8  14       21.60       16.76     14.81 o 
  -1  -8  14        0.00        1.95     12.47 o 
   0  -8  14       20.44       21.04     13.64 o 
   1  -8  14       61.30       59.23     18.70 o 
   2  -8  14        0.01       14.03     12.47 o 
   3  -8  14       22.36       21.82     12.86 o 
  -4  -7  14        1.22        6.62     12.47 o 
  -3  -7  14       34.77       43.26     15.20 o 
  -2  -7  14       13.35       38.97     14.42 o 
  -1  -7  14        4.93        4.68     11.69 o 
   0  -7  14        2.38        5.85     11.69 o 
   1  -7  14       14.91        6.23     12.08 o 
   2  -7  14        5.58        1.17     12.47 o 
   3  -7  14       19.66        8.18     12.47 o 
  -4  -6  14       37.78       40.53     15.59 o 
  -3  -6  14        2.81       13.64     12.47 o 
  -2  -6  14      100.45      117.30     21.82 o 
  -1  -6  14       24.17       42.48     15.59 o 
   0  -6  14        0.01       -2.34      9.74 o 
   1  -6  14       47.38       62.74     18.32 o 
   2  -6  14       21.34       13.25     13.25 o 
   3  -6  14        4.48        2.73     12.08 o 
  -4  -5  14       47.00       62.35     16.76 o 
  -3  -5  14        6.09       -5.46     10.13 o 
  -2  -5  14        8.54        8.57      9.74 o 
  -1  -5  14       44.93       43.64     16.37 o 
   0  -5  14       25.07       34.68     14.42 o 
   1  -5  14       16.41       29.23     14.81 o 
   2  -5  14       17.51       23.38     14.81 o 
   3  -5  14       79.46       87.29     21.43 o 
  -5  -4  14      120.24      115.74     20.65 o 
  -4  -4  14       73.23       98.98     19.09 o 
  -3  -4  14        2.28        8.96     10.91 o 
  -2  -4  14       37.35       47.93     16.37 o 
  -1  -4  14       15.99       14.03     13.25 o 
   0  -4  14        3.36        0.00     13.25 o 
   1  -4  14       36.20       47.54     17.93 o 
   2  -4  14       11.06        9.35     13.64 o 
   3  -4  14        1.91       15.59     12.47 o 
  -5  -3  14       26.23       24.55     12.47 o 
  -4  -3  14        4.88        5.07     11.30 o 
  -3  -3  14       63.09       60.40     17.54 o 
  -2  -3  14       85.90       91.58     20.26 o 
  -1  -3  14        0.94        0.78     11.69 o 
   0  -3  14       36.33       56.11     18.32 o 
   1  -3  14       26.26       28.84     14.42 o 
   2  -3  14        0.76       -8.18      9.35 o 
  -5  -2  14       12.57        8.57     12.08 o 
  -4  -2  14        4.69       14.03     11.69 o 
  -3  -2  14        0.07        5.85     11.30 o 
  -2  -2  14        1.96       18.32     13.25 o 
  -1  -2  14      134.76      138.73     23.38 o 
   0  -2  14       57.21       34.29     16.76 o 
   1  -2  14       59.88       71.70     19.09 o 
   2  -2  14        8.70       38.58     14.03 o 
  -5  -1  14      132.41      164.84     23.77 o 
  -4  -1  14       17.24        7.40     12.47 o 
  -3  -1  14        5.50       15.98     12.47 o 
  -2  -1  14       45.04       75.99     19.09 o 
  -1  -1  14       22.64       48.71     15.98 o 
   0  -1  14        2.35       -5.07     10.52 o 
   1  -1  14        2.90       14.81     12.86 o 
  -5   0  14        0.19        0.00     12.08 o 
  -4   0  14       38.33       37.02     15.59 o 
  -3   0  14       66.94       81.05     19.09 o 
  -2   0  14        8.29       14.81     12.47 o 
  -1   0  14       48.07       47.54     15.59 o 
   0   0  14       45.43       75.99     20.26 o 
  -6   1  14        8.43       22.21     14.42 o 
  -5   1  14       13.72       25.72     14.42 o 
  -4   1  14       66.65       64.30     18.32 o 
  -3   1  14       33.47       28.84     15.59 o 
  -2   1  14        0.40       12.47     10.91 o 
  -6   2  14       48.45       54.56     17.54 o 
  -5   2  14       37.64       77.55     19.09 o 
  -4   2  14        7.20        3.51     10.91 o 
  -1  -8  15        0.10       -8.57      8.57 o 
   0  -8  15       17.13       26.50     12.86 o 
  -3  -7  15       28.20       17.15     13.64 o 
  -2  -7  15        0.53        7.79     10.13 o 
  -1  -7  15       29.75       40.14     14.81 o 
   0  -7  15        0.37        5.07     10.91 o 
   1  -7  15       51.57       54.95     17.93 o 
  -4  -6  15        5.79       21.82     14.03 o 
  -3  -6  15        0.18       -9.74      9.74 o 
  -2  -6  15       28.31       27.67     15.98 o 
  -1  -6  15        2.07       -1.56     11.69 o 
   0  -6  15        7.92        6.62     11.30 o 
   1  -6  15       28.06       35.46     15.20 o 
  -4  -5  15       28.32       28.06     14.81 o 
  -3  -5  15       68.33       93.14     20.65 o 
  -2  -5  15       10.84       11.30     11.69 o 
  -1  -5  15       22.66       28.45     14.81 o 
   0  -5  15        4.43        6.62     10.52 o 
   1  -5  15        0.26        9.74     12.08 o 
  -5  -4  15        3.07       -8.18     11.30 o 
  -4  -4  15       24.72        9.35     12.47 o 
  -3  -4  15       15.60       22.99     13.25 o 
  -2  -4  15        9.77       18.32     14.81 o 
  -1  -4  15       61.01       41.70     16.37 o 
   0  -4  15       47.40       33.51     15.20 o 
   1  -4  15       36.67       55.34     18.32 o 
  -5  -3  15       72.35       95.47     19.48 o 
  -4  -3  15       46.45       33.90     15.59 o 
  -3  -3  15        2.47       19.09     12.86 o 
  -2  -3  15        0.30       -1.95     12.47 o 
  -1  -3  15        9.65        5.46     11.30 o 
   0  -3  15        9.89      -10.52     10.52 o 
  -5  -2  15       17.15        9.35     14.03 o 
  -4  -2  15       12.62       25.72     14.81 o 
  -3  -2  15       97.46      103.66     22.21 o 
  -2  -2  15       36.40       40.53     17.15 o 
  -1  -2  15       29.12       43.26     15.98 o 
  -5  -1  15        0.18       -6.62     11.30 o 
  -4  -1  15        0.11       -3.12     12.08 o 
  -3  -1  15       39.28       14.42     14.03 o 
  -2  -1  15        8.32       20.26     13.64 o 
                                                 
